# Supplementary material for: Droplet-based microfluidic platform for high-throughput screening of Streptomyces
Source: Commun Biol. 2021 May 31;4:647. doi: 10.1038/s42003-021-02186-y (PMC8166820; doi:10.1038/s42003-021-02186-y)
Supplement: Supplementary file 4 — Supplementary Data 1 [file 42003_2021_2186_MOESM4_ESM.xlsx]

## Sheet: Source data of Figure 2b
Medium	SLACGnull	SLATG
0.246277	0.247498	0.239258
0.248108	0.235291	0.814514
0.248108	0.237427	0.232239
0.247498	0.221252	0.234375
0.245056	0.245667	0.249329
0.249023	0.238037	0.25116
0.246582	0.247803	0.240173
0.249329	0.243835	0.241394
0.247803	0.25116	0.238953
0.249329	0.223999	0.231934
0.250549	0.249023	0.238953
0.249939	0.250244	0.238037
0.250244	0.225525	0.232849
0.249023	0.236511	0.241089
0.246582	0.223999	0.241394
0.246582	0.239258	0.238342
0.245056	0.249634	0.243835
0.245361	0.250244	0.235596
0.248108	0.237732	0.238342
0.248413	0.245667	0.239868
0.247498	0.245972	0.235901
0.249023	0.244446	0.246582
0.248108	0.228882	0.236206
0.245361	0.231018	0.241394
0.248413	0.235291	0.233765
0.248413	0.224304	0.239563
0.248108	0.240784	0.238037
0.249023	0.233459	0.237732
0.248718	0.247803	0.238037
0.250549	0.249023	0.235291
0.247803	0.229492	0.235901
0.244141	0.235596	0.240479
0.247803	0.246582	0.231018
0.246277	0.222473	0.239868
0.249023	0.220947	0.243225
0.248413	0.223083	0.823975
0.248413	0.243835	0.238342
0.247803	0.239868	0.695496
0.247803	0.246887	0.774536
0.246582	0.240784	0.236206
0.248718	0.238037	0.239868
0.248108	0.24353	0.238342
0.245972	0.237427	0.236206
0.247803	0.252991	0.238342
0.246887	0.224609	0.298767
0.245972	0.221863	0.762939
0.249329	0.223694	0.238953
0.247192	0.235901	0.234375
0.250854	0.248413	0.23468
0.247498	0.238342	0.825806
0.249634	0.232239	0.238647
0.248108	0.247192	0.23468
0.247498	0.24292	0.23468
0.245056	0.239868	0.237122
0.245056	0.248108	0.239563
0.246887	0.224915	0.237427
0.249939	0.238342	0.237122
0.248718	0.246582	0.239868
0.249939	0.22583	0.238037
0.247498	0.227966	0.237732
0.248718	0.225525	0.257263
0.25116	0.237732	0.241089
0.247192	0.238953	0.23468
0.245972	0.245972	0.236206
0.248108	0.236511	0.785522
0.248108	0.235291	0.236511
0.247498	0.235596	0.235291
0.246582	0.238647	0.234985
0.250854	0.240784	0.232849
0.249939	0.249939	0.242004
0.248108	0.249023	0.23407
0.249023	0.233154	0.23407
0.246582	0.245361	0.235901
0.248718	0.228271	0.238647
0.246582	0.233765	0.279846
0.247192	0.238342	0.238647
0.247192	0.247803	0.241394
0.246277	0.233765	0.791016
0.248108	0.223694	0.234375
0.247192	0.250244	0.238647
0.247803	0.230713	0.238037
0.246277	0.24231	0.235291
0.248108	0.245056	0.240173
0.248108	0.240173	0.232849
0.248413	0.241089	0.238037
0.246887	0.233459	0.733948
0.245972	0.230408	0.23407
0.248108	0.238342	0.240479
0.247192	0.239868	0.235901
0.249023	0.249329	0.24231
0.247192	0.247803	0.23407
0.250549	0.244141	0.237427
0.246887	0.231323	0.795898
0.249329	0.239563	0.243225
0.245972	0.224304	0.221252
0.248718	0.223694	0.220947
0.248413	0.231934	0.22522
0.246887	0.220947	0.300293
0.249939	0.250549	0.238342
0.246582	0.240479	0.238037
0.248413	0.239868	0.233765
0.245667	0.244446	0.237732
0.248108	0.237122	0.238953
0.247498	0.239868	0.820618
0.248718	0.252991	0.238953
0.248108	0.24353	0.237427
0.247192	0.245056	0.239563
0.250854	0.231018	0.237732
0.247192	0.239563	0.238647
0.242004	0.221558	0.233765
0.247803	0.225525	0.23407
0.249939	0.239868	0.240479
0.246277	0.250244	0.231934
0.289001	0.243225	0.238647
0.247192	0.244141	0.241394
0.248108	0.233459	0.234985
0.247498	0.236816	0.237427
0.250854	0.24292	0.239258
0.248413	0.24353	0.23468
0.247498	0.376892	0.241394
0.250549	0.240479	0.236206
0.249023	0.24292	0.231323
0.248413	0.25116	0.24292
0.247803	0.241089	0.237732
0.246887	0.243835	0.235901
0.245972	0.457458	0.238647
0.251465	0.233154	0.238953
0.248108	0.237732	0.259094
0.24353	0.242004	0.239868
0.242004	0.238037	0.238953
0.24292	0.231018	0.261536
0.243225	0.237427	0.238647
0.242615	0.284424	0.238953
0.243225	0.24231	0.278015
0.242615	0.240479	0.238647
0.244751	0.242615	0.239868
0.24353	0.257874	0.238342
0.244446	0.241089	0.234985
0.241394	0.25177	0.236816
0.243225	0.240173	0.237732
0.241089	0.236816	0.241699
0.241699	0.24353	0.242004
0.244141	0.231628	0.238647
0.24353	0.244751	0.23407
0.25116	0.244751	0.239258
0.248718	0.245972	0.240173
0.248108	0.240479	0.236511
0.248718	0.249634	0.235901
0.248413	0.240479	0.236511
0.249939	0.244446	0.23407
0.250244	0.238342	0.238342
0.247192	0.249329	0.235596
0.249634	0.247803	0.236816
0.251465	0.239868	0.237427
0.249939	0.244141	0.244141
0.247498	0.229492	0.236511
0.248718	0.220947	0.241699
0.246277	0.224609	0.230408
0.250854	0.251465	0.232239
0.246582	0.231018	0.238342
0.248413	0.236816	0.239868
0.248108	0.234985	0.237122
0.250854	0.247803	0.237122
0.245667	0.241089	0.239563
0.249329	0.240173	0.233154
0.248718	0.244141	0.237427
0.248108	0.233765	0.239868
0.249939	0.233765	0.285645
0.250549	0.259399	0.240479
0.249634	0.237122	0.239868
0.248108	0.234985	0.239868
0.249939	0.239258	0.236206
0.247803	0.243835	0.237122
0.249329	0.232544	0.238342
0.250549	0.238037	0.240173
0.247803	0.238647	0.23468
0.250244	0.229492	0.788269
0.249634	0.246277	0.774231
0.249023	0.234375	0.257874
0.250854	0.245361	0.242004
0.248718	0.222778	0.234985
0.249329	0.238037	0.236511
0.249634	0.228271	0.238037
0.249329	0.250244	0.244751
0.248108	0.240173	0.235596
0.25177	0.24231	0.237427
0.249023	0.247803	0.755615
0.249939	0.241089	0.237122
0.249329	0.243225	0.241089
0.222778	0.246887	0.238342
0.248413	0.233154	0.235596
0.247498	0.247498	0.241699
0.246582	0.236816	0.236206
0.246277	0.220337	0.238647
0.248108	0.245056	0.236511
0.247803	0.238647	0.237122
0.249329	0.252991	0.238647
0.247498	0.249939	0.75531
0.248108	0.235291	0.240479
0.249634	0.239868	0.240173
0.247803	0.243835	0.237732
0.249329	0.252991	0.236816
0.248718	0.238037	0.238647
0.249329	0.238037	0.231628
0.250244	0.237122	0.24292
0.248108	0.239868	0.238037
0.247498	0.251465	0.239563
0.247803	0.248413	0.437012
0.249939	0.237732	0.231018
0.250854	0.245361	0.238342
0.249939	0.241394	0.239258
0.248413	0.242615	0.271301
0.248718	0.246277	0.275574
0.250244	0.242615	0.274048
0.247498	0.236206	0.2771
0.249023	0.238037	0.236511
0.248108	0.248413	0.236206
0.249329	0.240479	0.239258
0.249329	0.24231	0.249939
0.246887	0.232849	0.239563
0.248413	0.240173	0.887451
0.247192	0.233154	0.232239
0.248108	0.248108	0.241394
0.250244	0.244751	0.235596
0.250854	0.248413	0.787964
0.246277	0.232849	0.240784
0.247498	0.246582	0.23468
0.245972	0.248413	0.809937
0.249634	0.234985	0.232544
0.249329	0.236511	0.238953
0.247498	0.239563	0.238953
0.249939	0.227966	0.237122
0.249023	0.244446	0.236816
0.246582	0.243225	0.236816
0.250244	0.243225	0.238342
0.248718	0.242004	0.239868
0.248413	0.24353	0.237427
0.246887	0.238953	0.240479
0.248108	0.236816	0.822449
0.246887	0.241699	0.278931
0.249634	0.247803	0.241394
0.249939	0.245056	0.237427
0.249939	0.248108	0.4776
0.249023	0.239258	0.235901
0.248718	0.246582	0.239258
0.249023	0.240784	0.837097
0.246887	0.233154	0.238037
0.246887	0.248108	0.234985
0.249634	0.236511	0.842285
0.247803	0.238037	0.740356
0.250854	0.238037	0.248413
0.247498	0.244446	0.238342
0.249634	0.241089	0.235901
0.247498	0.24353	0.238647
0.249023	0.238037	0.239868
0.249329	0.245361	0.233154
0.250854	0.235901	0.244141
0.252075	0.241394	0.240479
0.246582	0.24353	0.238647
0.247803	0.248108	0.237732
0.246887	0.237732	0.23468
0.250549	0.245361	0.238647
0.248108	0.238037	0.238037
0.248108	0.245056	0.235901
0.248413	0.236206	0.239258
0.248413	0.247803	0.236206
0.247498	0.252075	0.237732
0.248108	0.244141	0.238647
0.249023	0.241699	0.223389
0.247803	0.240784	0.238342
0.246887	0.237122	0.237732
0.247498	0.223389	0.235901
0.248108	0.234985	0.240173
0.251465	0.228882	0.24292
0.250854	0.238037	0.284729
0.247803	0.235291	0.235291
0.248108	0.249634	0.233765
0.250549	0.238037	0.238647
0.248718	0.227356	0.23468
0.248108	0.225525	0.238037
0.249329	0.221252	0.239868
0.250854	0.244751	0.235901
0.245667	0.242615	0.239258
0.246582	0.240784	0.238342
0.250244	0.238037	0.237427
0.248108	0.231628	0.242615
0.250244	0.244141	0.236206
0.250244	0.234375	0.25177
0.249023	0.238342	0.236206
0.250244	0.239258	0.240479
0.250549	0.240784	0.235596
0.247803	0.249939	0.238037
0.248108	0.246582	0.794678
0.248413	0.241089	0.799561
0.247803	0.244751	0.239563
0.250244	0.232239	0.804138
0.249329	0.239563	0.236206
0.247498	0.235596	0.239258
0.247803	0.240173	0.239563
0.247803	0.238647	0.229797
0.249329	0.248718	0.238647
0.248718	0.220947	0.241394
0.248108	0.225525	0.298462
0.248413	0.240479	0.238037
0.249634	0.24231	0.239258
0.247803	0.239563	0.848694
0.247192	0.233459	0.239258
0.249939	0.24292	0.237732
0.249329	0.249939	0.228271
0.249329	0.239563	0.225525
0.248108	0.249023	0.372925
0.248413	0.241394	0.231018
0.245972	0.239258	0.237122
0.249023	0.234985	0.239868
0.248413	0.240784	0.233459
0.250244	0.239868	0.236511
0.249329	0.24353	0.240173
0.249023	0.246887	0.239868
0.247803	0.239258	0.239563
0.248108	0.232849	0.237732
0.249329	0.244141	0.767212
0.248718	0.23468	0.267944
0.250244	0.236206	0.239258
0.249634	0.240479	0.238647
0.249939	0.244446	0.23468
0.247192	0.243835	0.239563
0.250854	0.240479	0.233154
0.249939	0.236206	0.237732
0.246277	0.233765	0.231628
0.248108	0.306702	0.237732
0.246887	0.244751	0.263062
0.247803	0.232239	0.239563
0.248108	0.237427	0.240479
0.249634	0.249329	0.764465
0.248108	0.24292	0.298462
0.25116	0.229492	0.238037
0.248108	0.249939	0.239258
0.251465	0.242004	0.242004
0.247803	0.239563	0.236206
0.249329	0.24231	0.227966
0.248413	0.227966	0.231628
0.247498	0.239868	0.789795
0.248108	0.241394	0.236511
0.247192	0.244141	0.847473
0.246582	0.249634	0.235596
0.249634	0.244446	0.240479
0.250854	0.244751	0.294189
0.248718	0.238342	0.237122
0.247498	0.247803	0.242004
0.22644	0.244751	0.240479
0.248718	0.238647	0.237122
0.249023	0.231018	0.237427
0.248413	0.247498	0.24231
0.245972	0.242615	0.233459
0.249329	0.241699	0.240784
0.249634	0.24231	0.987549
0.248718	0.244751	0.24231
0.249023	0.239563	0.235901
0.249634	0.238037	0.23468
0.248108	0.242004	0.238953
0.250854	0.249939	0.721436
0.248718	0.245667	0.236206
0.248718	0.24292	0.236816
0.246277	0.222473	0.238037
0.247498	0.227661	0.238037
0.248718	0.238953	0.243225
0.250854	0.248413	0.232544
0.249329	0.237122	0.241089
0.245972	0.240479	0.241699
0.249634	0.551758	0.263977
0.249329	0.24353	0.260315
0.250244	0.230408	0.236816
0.249023	0.242004	0.238037
0.246887	0.242004	0.247192
0.246582	0.244141	0.24292
0.247192	0.238037	0.238037
0.249634	0.239258	0.888672
0.246582	0.238953	0.236206
0.248718	0.239563	0.875549
0.246887	0.238037	0.237427
0.248718	0.240479	0.23407
0.246887	0.239563	0.239563
0.25116	0.245056	0.237732
0.246277	0.224915	0.235596
0.249023	0.220337	0.239868
0.25177	0.221252	0.238953
0.25116	0.220642	0.263672
0.25177	0.281067	0.239563
0.249939	0.239258	0.23407
0.247803	0.239563	0.237427
0.248413	0.241394	0.238647
0.249939	0.250549	0.241699
0.246887	0.240784	0.240479
0.248718	0.240784	0.241699
0.247803	0.242004	0.238037
0.247498	0.226746	0.239868
0.250244	0.240479	0.237122
0.250244	0.233765	0.834351
0.249939	0.241394	0.239563
0.248413	0.237427	0.239258
0.249634	0.234985	0.236206
0.249023	0.231934	0.242004
0.248718	0.241089	0.238953
0.249023	0.233765	0.238647
0.249023	0.249329	0.237732
0.249939	0.238953	0.239563
0.251465	0.234375	0.234985
0.250244	0.240479	0.239868
0.250854	0.244446	0.239563
0.246887	0.241089	0.235901
0.248413	0.250244	0.238037
0.249634	0.250244	0.234375
0.248413	0.24353	0.242615
0.247498	0.248413	0.240479
0.246887	0.237427	0.240479
0.250549	0.253906	0.236206
0.246887	0.249939	0.240173
0.248413	0.238953	0.244141
0.249939	0.24353	0.24292
0.248108	0.237122	0.235901
0.246277	0.236816	0.240479
0.247498	0.238037	0.239563
0.250854	0.237732	0.236206
0.248413	0.242004	0.239563
0.248413	0.240173	0.234985
0.250549	0.239868	0.236511
0.249023	0.236816	0.238953
0.249329	0.242004	0.240479
0.25116	0.238037	0.238342
0.25116	0.24353	0.241089
0.247192	0.24231	0.795593
0.250244	0.237427	0.234985
0.247498	0.24353	0.237427
0.245056	0.241699	0.232239
0.246277	0.233459	0.239563
0.252075	0.242004	0.237427
0.248108	0.241089	0.235596
0.249634	0.242615	0.239258
0.249023	0.238647	0.237122
0.249023	0.246277	0.235596
0.248108	0.238647	0.238037
0.249634	0.237427	0.238647
0.246887	0.241089	0.236206
0.248718	0.247803	0.236511
0.246277	0.240784	0.241089
0.318909	0.247803	0.23407
0.249329	0.222778	0.240479
0.251465	0.229797	0.238953
0.247803	0.239868	0.240479
0.25116	0.237122	0.24231
0.247498	0.24231	0.239868
0.247498	0.240173	0.239868
0.250549	0.246582	0.860291
0.248108	0.247803	0.238647
0.250244	0.237427	0.238037
0.248108	0.246582	0.237122
0.246582	0.238953	0.238647
0.250549	0.245361	0.238953
0.246887	0.25116	0.237122
0.249023	0.233459	0.233459
0.246582	0.247803	0.235291
0.250244	0.238647	0.237427
0.246582	0.241089	0.238953
0.247803	0.238647	0.235596
0.247192	0.248108	0.236816
0.249939	0.240784	0.237732
0.250244	0.245667	0.24231
0.249023	0.244446	0.237122
0.247498	0.239258	0.240479
0.250854	0.240479	0.873718
0.25177	0.250244	0.243225
0.249023	0.239563	0.23407
0.247498	0.24292	0.268555
0.250244	0.244751	1.19568
0.249023	0.247803	0.238647
0.246582	0.250854	0.239868
0.246582	0.24231	0.235901
0.250244	0.238953	0.248413
0.247498	0.240173	0.239868
0.249023	0.235901	0.237122
0.249634	0.250854	0.239868
0.247192	0.238037	0.236816
0.247498	0.238037	0.24353
0.248108	0.244141	0.236816
0.249634	0.242004	0.240479
0.251465	0.238342	0.240479
0.249634	0.241699	0.238037
0.250854	0.307922	0.245972
0.246582	0.241699	0.237427
0.248413	0.243225	0.239258
0.249939	0.243225	0.242004
0.247803	0.241089	0.236816
0.248108	0.242615	0.238342
0.248108	0.244446	0.248108
0.25116	0.241089	0.238647
0.250244	0.244141	0.239868
0.245667	0.252686	0.235291
0.249329	0.246887	0.235291
0.250244	0.24292	0.235596
0.250549	0.237732	0.787048
0.249329	0.233154	0.240173
0.25116	0.245056	0.829163
0.248108	0.238953	0.238647
0.249939	0.234985	0.240479
0.249939	0.245056	0.240784
0.247803	0.248413	0.238342
0.250244	0.236816	0.240173
0.250549	0.241089	0.239563
0.246582	0.239563	0.235901
0.247498	0.245667	0.237427
0.247803	0.236816	0.237427
0.247192	0.240479	0.240173
0.247498	0.241394	0.240173
0.246887	0.239563	0.238953
0.251465	0.246277	0.234375
0.249939	0.230408	0.238647
0.246887	0.244751	0.237427
0.248108	0.243835	0.222778
0.253601	0.231018	0.223694
0.250854	0.244751	0.225525
0.247192	0.244751	0.236511
0.249329	0.243835	0.240479
0.248413	0.242004	0.240173
0.25238	0.236816	0.238037
0.247803	0.231018	0.238037
0.248413	0.245667	0.97168
0.247192	0.245972	0.231934
0.249023	0.237122	0.238953
0.246582	0.239258	0.232849
0.248108	0.240479	0.235596
0.249939	0.23468	0.242615
0.249329	0.246277	0.23468
0.246887	0.244751	0.230408
0.249634	0.241699	0.242615
0.247803	0.241089	0.240784
0.249939	0.241394	0.237427
0.247192	0.235596	0.241089
0.249634	0.246582	0.230408
0.25177	0.254822	0.235901
0.248718	0.240784	0.267944
0.247803	0.244141	0.241699
0.250244	0.247803	0.23407
0.245972	0.237732	0.236816
0.247498	0.237427	0.238342
0.249939	0.250854	0.266113
0.248718	0.234375	0.788879
0.249634	0.245667	0.236511
0.251465	0.240479	0.240784
0.248718	0.235291	0.244446
0.248718	0.239258	1.04614
0.247192	0.249634	0.239563
0.250549	0.233765	0.237427
0.246887	0.239258	0.2771
0.250854	0.246582	0.239563
0.247192	0.249329	0.241394
0.250854	0.239258	0.238647
0.248718	0.246582	0.237732
0.249023	0.245056	0.84137
0.248718	0.238037	0.690613
0.248413	0.240173	0.238037
0.249634	0.242004	0.237732
0.246887	0.241089	0.24292
0.248718	0.243835	0.235291
0.246582	0.243225	0.237427
0.247192	0.239258	0.237122
0.246887	0.245361	0.241394
0.248108	0.22583	0.241699
0.249023	0.243835	0.239563
0.246582	0.237122	0.235291
0.249634	0.241394	0.240784
0.247803	0.238037	0.239868
0.250549	0.241394	0.236206
0.248108	0.229492	0.240173
0.246887	0.232544	0.239258
0.249329	0.233765	0.245667
0.249939	0.231018	0.240173
0.248413	0.242004	0.239563
0.249939	0.25116	0.237427
0.249634	0.247498	0.239258
0.252991	0.241089	0.233154
0.249023	0.236206	0.237122
0.248413	0.228577	0.237122
0.248108	0.245361	0.23468
0.249939	0.251465	0.237732
0.246582	0.244751	0.238953
0.249329	0.240479	0.243835
0.245972	0.358887	0.236511
0.249023	0.246887	0.238953
0.248413	0.240479	0.239868
0.250854	0.249939	0.235901
0.248718	0.243835	0.240173
0.249023	0.26123	0.230408
0.25116	0.227661	0.237732
0.245972	0.236511	0.237732
0.247192	0.246582	0.24353
0.249329	0.230713	0.235901
0.248718	0.248718	0.238342
0.247498	0.240173	0.238953
0.251465	0.25116	0.239258
0.249329	0.246582	0.733032
0.249939	0.240173	0.238953
0.246887	0.225525	0.241394
0.247192	0.224609	0.238953
0.247803	0.220337	0.232544
0.250244	0.246277	0.238342
0.247192	0.244446	0.239563
0.249023	0.240173	0.234985
0.249023	0.228882	0.238647
0.247498	0.300903	0.238342
0.249023	0.246887	0.234985
0.246582	0.239563	0.238342
0.249023	0.249939	0.238342
0.249634	0.246887	0.233154
0.252075	0.249939	0.232239
0.252075	0.233459	0.245361
0.248108	0.239258	0.240173
0.249634	0.250549	0.243225
0.246887	0.248108	0.238342
0.248108	0.241394	0.237122
0.248108	0.249634	0.244141
0.248718	0.238342	0.239868
0.246887	0.241089	0.243225
0.249023	0.250244	0.779114
0.248413	0.249023	0.265198
0.248108	0.237122	0.241394
0.247803	0.229492	0.238647
0.250549	0.249329	0.244141
0.249939	0.237732	0.235291
0.249939	0.230408	0.233459
0.250549	0.248108	0.238953
0.250244	0.241394	0.240173
0.250854	0.250244	0.238953
0.247803	0.248413	0.236511
0.247192	0.238342	0.240173
0.250549	0.225525	0.237732
0.248413	0.241699	0.244141
0.249023	0.221558	0.236206
0.247192	0.255127	0.839539
0.247498	0.245972	0.239258
0.249939	0.230103	0.817871
0.248718	0.236816	0.243225
0.249023	0.241394	0.237732
0.247192	0.245361	0.240784
0.247498	0.222168	0.868225
0.249939	0.246277	0.241394
0.252686	0.227051	0.769653
0.248108	0.228577	0.236511
0.249939	0.242615	0.237427
0.248718	0.247803	0.238037
0.249023	0.242004	0.236816
0.250854	0.241089	0.277405
0.250244	0.248718	0.238342
0.247803	0.239258	0.239563
0.248413	0.238037	0.236816
0.249329	0.248108	0.231323
0.249634	0.238953	0.241089
0.249634	0.246887	0.244141
0.248413	0.242615	0.239868
0.252991	0.23407	0.239868
0.247803	0.227051	0.239868
0.245056	0.22522	0.240479
0.247498	0.242004	0.238953
0.248108	0.249939	0.238037
0.246887	0.246277	0.453491
0.246887	0.24231	0.232239
0.248413	0.240173	0.282288
0.250244	0.220337	0.238342
0.251465	0.233765	0.237732
0.246277	0.221252	0.237427
0.247498	0.240784	0.237732
0.248718	0.244141	0.238953
0.248108	0.242004	0.238953
0.250244	0.231934	0.595398
0.252075	0.243835	0.241699
0.249634	0.246582	0.240784
0.246887	0.245667	0.237427
0.25177	0.221558	0.237732
0.245361	0.221252	0.238037
0.251465	0.220642	0.238037
0.25116	0.222473	0.238647
0.248108	0.238037	0.229492
0.249634	0.230713	0.245361
0.251465	0.245361	0.753479
0.250549	0.240173	0.236816
0.249634	0.246887	0.237427
0.251465	0.248108	0.237732
0.252075	0.240479	0.250244
0.249329	0.239868	0.241089
0.251465	0.239868	0.261841
0.248413	0.25177	0.238342
0.249634	0.245972	0.239258
0.248108	0.246582	0.245667
0.250244	0.238342	0.677185
0.246887	0.249329	0.238342
0.249023	0.226746	0.238342
0.248413	0.248413	0.238037
0.247498	0.241699	0.238647
0.250244	0.237122	0.230408
0.248108	0.245056	0.238037
0.249634	0.255127	0.236511
0.248108	0.23468	0.233459
0.247192	0.249939	0.240784
0.248413	0.246887	0.238953
0.250854	0.250244	0.237732
0.247803	0.248413	0.237122
0.251465	0.238953	0.771484
0.247192	0.241089	0.239563
0.249634	0.238647	0.24292
0.249023	0.22583	1.41571
0.25116	0.247803	0.238342
0.248413	0.234375	0.236816
0.246582	0.220642	0.245361
0.249634	0.252991	0.238342
0.249329	0.243225	0.240173
0.25177	0.242615	0.238037
0.248108	0.246887	0.238037
0.25238	0.237732	0.238037
0.248108	0.249634	0.237122
0.250854	0.240784	0.239868
0.249634	0.238953	0.237427
0.248718	0.245667	0.238647
0.249939	0.244141	0.237732
0.246277	0.24353	1.00922
0.251465	0.241089	0.239563
0.25116	0.249023	0.237122
0.247498	0.235901	0.240784
0.249023	0.240173	0.235291
0.25116	0.243835	0.228882
0.249634	0.248718	0.236816
0.249634	0.245667	0.238953
0.246582	0.246887	0.238037
0.248108	0.247192	0.235596
0.249329	0.237122	0.232849
0.248718	0.248108	0.237427
0.248413	0.245667	0.239563
0.246887	0.247803	0.241394
0.250854	0.245056	0.232849
0.250244	0.248108	0.240479
0.247498	0.243835	0.238342
0.248108	0.248108	0.237427
0.248413	0.240479	0.240784
0.250244	0.24231	0.235901
0.248718	0.222473	0.236206
0.250549	0.248108	0.237732
0.248413	0.246277	0.240173
0.247803	0.222168	0.23407
0.249939	0.223083	0.238953
0.249023	0.223694	0.239563
0.249023	0.223083	0.241394
0.249634	0.245972	0.238342
0.250549	0.242004	0.834045
0.247498	0.244446	0.236206
0.250549	0.246277	0.220337
0.250244	0.239563	0.237122
0.248413	0.246582	0.238647
0.250244	0.242615	0.240173
0.248108	0.238342	0.809631
0.250854	0.248108	0.240784
0.248108	0.233154	0.259399
0.250549	0.246887	1.21155
0.249023	0.241089	0.24292
0.250244	0.248108	0.235596
0.247498	0.247192	0.767212
0.245361	0.248413	0.23468
0.250244	0.248413	0.245361
0.246887	0.250244	0.24231
0.248413	0.250244	0.800476
0.249939	0.246887	0.238037
0.249023	0.248718	0.236511
0.248108	0.245972	0.239258
0.248108	0.249023	0.240784
0.246277	0.248718	0.239563
0.249634	0.240479	0.238953
0.248718	0.249023	0.238037
0.247192	0.246277	0.234985
0.247498	0.224609	0.240479
0.246887	0.224915	0.241089
0.248718	0.249939	0.239258
0.25116	0.249634	0.240479
0.248718	0.230713	0.817566
0.248108	0.246887	0.240784
0.250244	0.233765	0.238342
0.25238	0.231934	0.236206
0.248413	0.252075	0.768433
0.25116	0.25177	0.241699
0.247803	0.249939	0.716553
0.249023	0.245361	0.238953
0.248108	0.250854	0.238037
0.248718	0.250549	0.238647
0.247803	0.242004	0.238037
0.250854	0.248108	0.830078
0.247192	0.25177	0.239258
0.249329	0.248718	0.240479
0.249329	0.248413	0.24231
0.247498	0.243835	0.240784
0.248413	0.249329	0.237732
0.249634	0.251465	0.238037
0.247803	0.250854	0.239258
0.249634	0.231628	0.238647
0.247192	0.246582	0.240479
0.252991	0.225525	0.867615
0.244751	0.248718	0.237122
0.247803	0.236816	0.239868
0.250854	0.248108	0.241089
0.248108	0.248108	0.239258
0.247803	0.247803	0.237427
0.249939	0.245361	0.241089
0.247192	0.235596	0.238342
0.248413	0.23468	0.237122
0.249634	0.245972	0.238037
0.248413	0.245667	0.233765
0.248718	0.246582	0.240784
0.25177	0.238342	0.23407
0.249023	0.249939	0.237122
0.249023	0.242004	0.240479
0.247498	0.240173	0.238342
0.248108	0.247192	0.777893
0.249023	0.245972	0.239868
0.249023	0.245667	0.250854
0.252991	0.250244	0.238342
0.248108	0.234985	0.238037
0.250854	0.245972	0.239868
0.247803	0.245361	0.238647
0.249023	0.248108	0.236206
0.252075	0.240173	0.238647
0.248718	0.249634	0.241699
0.248413	0.238037	0.243225
0.247498	0.250549	0.783386
0.249939	0.241699	0.238342
0.250549	0.247192	0.240479
0.248108	0.245361	0.238953
0.248413	0.245972	0.238342
0.250854	0.246277	0.242615
0.250549	0.23468	0.241089
0.248413	0.241699	0.239868
0.247803	0.245667	0.242004
0.247192	0.247803	0.265808
0.250244	0.24231	0.240479
0.247803	0.24292	0.239563
0.250549	0.248413	0.794067
0.247192	0.249939	0.238342
0.249634	0.250549	0.238647
0.25177	0.246277	0.242615
0.247498	0.249329	0.239563
0.245667	0.245972	0.237427
0.247498	0.259705	0.236511
0.247803	0.238342	0.239563
0.248413	0.231323	0.241699
0.246582	0.240784	0.239563
0.25177	0.251465	0.241089
0.246277	0.243835	0.238342
0.248718	0.248718	0.726929
0.248413	0.238953	0.237732
0.249023	0.246582	0.236511
0.249023	0.25238	0.239563
0.248413	0.250549	0.234985
0.248108	0.245667	0.236511
0.246887	0.246887	0.244446
0.248718	0.230713	0.238647
0.250244	0.246582	0.236816
0.247498	0.240479	0.249329
0.248108	0.235291	0.238647
0.249329	0.245361	0.232544
0.248108	0.247803	0.238953
0.246582	0.246277	0.237122
0.248718	0.247192	0.239563
0.245056	0.248718	0.239258
0.246887	0.24231	0.238647
0.25238	0.247498	0.239258
0.247192	0.246277	0.238953
0.248718	0.245361	0.238953
0.247803	0.248108	0.238342
0.247803	0.249329	0.239258
0.247803	0.227356	0.239258
0.246887	0.226746	0.717163
0.248413	0.244141	0.241394
0.245056	0.249939	0.24292
0.246887	0.248108	0.240173
0.25177	0.247192	0.241394
0.248718	0.239868	0.243225
0.248413	0.234985	0.236511
0.249634	0.242615	0.237732
0.248108	0.25116	0.236816
0.249023	0.240479	0.240479
0.249023	0.249939	0.24231
0.246582	0.249939	0.801086
0.246887	0.246582	0.239868
0.250549	0.233459	0.238342
0.250244	0.246887	0.236511
0.250244	0.229187	0.24231
0.249939	0.223083	0.989075
0.250244	0.246887	0.238342
0.249634	0.237427	0.238953
0.248108	0.249023	0.240479
0.248718	0.245361	0.243225
0.249329	0.24353	0.239868
0.248718	0.247498	0.238342
0.247192	0.236206	0.238342
0.248718	0.24231	0.238647
0.247498	0.231018	0.237122
0.246887	0.222473	0.239868
0.249939	0.233765	0.239563
0.249634	0.246277	0.235901
0.249329	0.235901	0.250549
0.246887	0.248413	0.237427
0.248718	0.245972	0.239563
0.252991	0.248413	0.239868
0.249634	0.247803	0.238037
0.246887	0.249023	0.237427
0.245056	0.238647	0.24231
0.249329	0.242004	0.851746
0.246277	0.242004	0.235291
0.248718	0.231018	0.237732
0.246582	0.248718	0.241089
0.247803	0.248108	0.238037
0.250549	0.244141	0.264893
0.247192	0.244141	0.237427
0.250854	0.248718	0.241089
0.248108	0.248108	0.237122
0.248108	0.249023	0.239563
0.248413	0.242004	0.237732
0.248718	0.235901	0.238342
0.248413	0.248718	0.232849
0.247803	0.242004	0.242004
0.248718	0.241089	0.241394
0.248718	0.247192	0.241394
0.222778	0.232544	0.239868
0.247803	0.248718	0.237732
0.249023	0.239868	0.236206
0.247803	0.238953	0.239563
0.247192	0.247192	0.240784
0.249023	0.223389	1.02661
0.246887	0.230408	0.241699
0.247803	0.246887	0.239563
0.248108	0.242004	0.240173
0.245972	0.247498	0.794067
0.249939	0.238953	0.722656
0.248108	0.258179	0.241699
0.247803	0.241699	0.236511
0.246887	0.234985	0.243835
0.250244	0.249329	0.235596
0.246887	0.249329	0.23407
0.248413	0.249329	0.240784
0.248108	0.236511	0.234375
0.247192	0.249939	0.238342
0.246887	0.248413	0.240479
0.250244	0.248718	0.721436
0.251465	0.22522	0.235291
0.25116	0.222778	0.240479
0.249939	0.22583	0.237427
0.253296	0.238037	0.236206
0.25116	0.247803	0.238342
0.249329	0.240479	0.236816
0.248108	0.249023	0.238647
0.251465	0.247498	0.266113
0.25177	0.244751	0.239258
0.247803	0.247498	0.235901
0.245056	0.250854	0.240173
0.252686	0.242004	0.238342
0.247803	0.234985	0.240173
0.250244	0.248108	0.241394
0.250549	0.247498	0.231628
0.247803	0.222778	0.240173
0.252075	0.229187	0.371094
0.249634	0.240173	0.240173
0.247803	0.249939	0.241394
0.25116	0.240173	0.238342
0.249634	0.247498	0.236206
0.250854	0.246582	0.779419
0.248413	0.245056	0.230103
0.248413	0.232849	0.802307
0.247803	0.246277	0.240784
0.249634	0.248108	0.238037
0.249023	0.247803	0.238037
0.248718	0.25116	0.237122
0.249634	0.247803	0.240479
0.249023	0.221252	0.239563
0.248718	0.248413	0.232849
0.249634	0.231323	0.237122
0.249329	0.241394	0.240479
0.246582	0.242615	0.844727
0.249939	0.229492	0.238342
0.249329	0.246277	0.240173
0.246582	0.237427	0.239563
0.249939	0.247803	0.241394
0.238647	0.249329	0.243835
0.246277	0.229797	0.23407
0.250549	0.249939	0.238037
0.249634	0.245972	0.240479
0.246582	0.24231	0.239258
0.245361	0.249023	0.238953
0.246887	0.249023	0.236206
0.250244	0.244751	0.236816
0.248413	0.246887	0.232544
0.248413	0.240784	0.233154
0.247498	0.248108	0.230103
0.248413	0.245056	0.240173
0.249023	0.244446	0.239868
0.245972	0.247498	0.237427
0.248718	0.245361	0.238037
0.247192	0.248413	0.240173
0.248108	0.239563	0.237427
0.250549	0.229187	0.245972
0.246887	0.251465	0.237122
0.248413	0.245667	0.24292
0.250244	0.255127	0.265198
0.249939	0.246582	0.802917
0.249634	0.24231	0.679016
0.247803	0.239258	0.240173
0.248718	0.247498	0.235596
0.25116	0.242615	0.241394
0.249023	0.248718	0.733337
0.248718	0.245972	0.237732
0.249939	0.245056	0.237732
0.247192	0.249329	0.237732
0.248718	0.228577	0.239258
0.248718	0.223999	0.248718
0.248413	0.245056	0.237732
0.249023	0.249634	0.234985
0.247803	0.248718	0.237732
0.249023	0.239868	0.238342
0.247803	0.247803	0.235596
0.246887	0.239563	0.238647
0.246277	0.224609	0.238953
0.246277	0.239563	0.236816
0.250244	0.221252	0.237122
0.248413	0.253296	0.238342
0.248718	0.247498	0.243225
0.248718	0.245972	0.238342
0.249023	0.245667	0.239868
0.246887	0.239258	0.816956
0.249939	0.23407	0.238647
0.248413	0.239563	0.240479
0.247803	0.246277	0.241394
0.249939	0.250244	0.235291
0.253296	0.248413	0.239563
0.249023	0.236816	0.239563
0.249023	0.247192	0.238647
0.248108	0.241089	0.239868
0.249023	0.232849	0.238342
0.248413	0.248108	0.236816
0.248718	0.238953	0.237122
0.247803	0.249634	0.238953
0.248108	0.248108	0.238953
0.249634	0.237732	0.237122
0.247803	0.245667	0.241089
0.247803	0.248718	0.241089
0.247803	0.253296	0.235901
0.248108	0.238953	0.236816
0.248718	0.247498	0.718994
0.248108	0.239563	0.875549
0.249329	0.221252	0.240784
0.250854	0.226746	0.238953
0.249939	0.249634	0.236511
0.250549	0.240784	0.241699
0.249939	0.237732	0.240173
0.247498	0.247498	0.240479
0.246277	0.23468	0.239563
0.249634	0.223999	0.230408
0.247192	0.239868	0.238037
0.250244	0.239563	0.243225
0.246582	0.249634	0.238647
0.25116	0.249023	0.238647
0.245667	0.249023	0.235901
0.282288	0.236816	0.236816
0.245972	0.248108	0.239258
0.247803	0.241089	0.239563
0.247803	0.230713	0.240784
0.251465	0.238647	0.235596
0.249634	0.245972	0.23468
0.253906	0.238037	0.238342
0.250244	0.232544	0.239258
0.25238	0.245667	0.241394
0.249023	0.221558	0.236206
0.250244	0.225525	0.237732
0.248413	0.224609	0.241394
0.250244	0.250244	0.239563
0.249329	0.239258	0.782471
0.246277	0.245972	0.238953
0.247803	0.252991	0.239563
0.248108	0.235291	0.238342
0.250549	0.237122	0.237427
0.249939	0.24292	0.753784
0.246887	0.239868	0.240173
0.249634	0.246887	0.242004
0.249939	0.257263	0.236206
0.246277	0.242615	0.235901
0.248718	0.243225	0.237427
0.246887	0.251465	0.238037
0.249329	0.25116	0.240479
0.248718	0.220337	0.242004
0.247192	0.248108	0.239563
0.247192	0.25238	0.236511
0.249939	0.247498	0.244751
0.248108	0.227661	0.24292
0.248718	0.235291	0.237427
0.245667	0.248108	0.238647
0.245972	0.250244	0.239868
0.247192	0.234375	0.236206
0.246277	0.246582	0.236816
0.249329	0.242004	0.24292
0.250244	0.230713	0.241089
0.247192	0.238953	0.238953
0.247498	0.22522	0.241089
0.246582	0.248413	0.241699
0.249634	0.24292	0.238342
0.247803	0.247803	0.240173
0.249023	0.244141	0.239868
0.248413	0.239563	0.238342
0.247192	0.239258	0.236816
0.248108	0.246887	0.238953
0.250854	0.234985	0.240173
0.250549	0.242004	0.240173
0.246887	0.249023	0.241699
0.247498	0.248108	0.241394
0.247803	0.246582	0.24292
0.247498	0.248413	0.238647
0.249329	0.249329	0.238953
0.247803	0.243835	0.237732
0.247803	0.245056	0.238647
0.247803	0.23407	0.239563
0.246582	0.248108	0.242004
0.249329	0.224304	0.240479
0.246887	0.239868	0.236816
0.246277	0.243225	0.238342
0.251465	0.248413	0.239258
0.250854	0.235291	0.240479
0.247192	0.248413	0.242004
0.247498	0.246887	0.241089
0.249329	0.252991	0.236511
0.249329	0.243225	0.240173
0.249023	0.247192	0.829773
0.246887	0.246277	0.426025
0.250549	0.241699	0.774231
0.248108	0.231628	0.238037
0.249634	0.247803	0.241699
0.249023	0.246277	0.240173
0.247498	0.249023	0.238647
0.247803	0.252686	0.243225
0.249634	0.239258	0.238342
0.246887	0.228882	0.239563
0.248108	0.227966	0.241089
0.247498	0.247498	0.238647
0.25238	0.249329	0.237427
0.246887	0.243225	0.242004
0.250244	0.246582	0.236816
0.247192	0.236206	0.239258
0.246277	0.241089	0.24292
0.248413	0.221252	0.237427
0.246582	0.221252	0.240479
0.246887	0.234375	0.239868
0.291138	0.248413	0.229492
0.249634	0.25177	0.239258
0.247498	0.240173	0.238953
0.248108	0.248718	0.238037
0.248718	0.253296	0.234985
0.247192	0.242004	0.240173
0.249634	0.249634	0.242004
0.247498	0.240784	0.236816
0.245972	0.235596	0.240479
0.248718	0.248108	0.243225
0.249939	0.250854	0.234985
0.249939	0.25238	0.238037
0.246277	0.240479	0.789185
0.248718	0.244751	0.237732
0.249634	0.250549	0.238953
0.249023	0.247498	0.238647
0.249329	0.248413	0.240173
0.246887	0.246582	0.802002
0.249939	0.249023	0.237122
0.246582	0.248718	0.237427
0.249023	0.248413	0.230713
0.248108	0.248718	0.246277
0.248718	0.249634	0.237427
0.248108	0.238647	0.804138
0.246277	0.253296	0.238037
0.247498	0.250244	0.239868
0.248718	0.246582	0.233459
0.247192	0.238342	0.237732
0.246887	0.249023	0.239868
0.249329	0.249329	0.238647
0.25177	0.241699	0.240173
0.247192	0.248108	0.240784
0.248413	0.244751	0.24231
0.248413	0.247192	0.236816
0.248413	0.249634	0.247498
0.246887	0.247498	0.238953
0.250549	0.246887	0.239258
0.248108	0.24292	0.238342
0.247498	0.248108	0.24231
0.246277	0.247192	0.240173
0.249023	0.249329	0.237122
0.247192	0.222168	0.232849
0.246582	0.220337	0.237427
0.247192	0.256348	0.240479
0.249939	0.249329	0.309143
0.247498	0.246887	0.232849
0.251465	0.248413	0.239563
0.248108	0.247192	0.240173
0.248413	0.248108	0.235291
0.248718	0.243225	0.242615
0.248718	0.247192	0.242004
0.248718	0.248718	0.234985
0.248718	0.247498	0.237732
0.247192	0.239868	0.245972
0.246887	0.247803	0.924377
0.248108	0.246887	0.237732
0.248718	0.249939	0.238037
0.250244	0.249329	0.238037
0.248413	0.245667	0.240173
0.248108	0.249939	0.238953
0.248108	0.246887	0.237122
0.248718	0.248413	0.242004
0.290527	0.249939	0.253906
0.246277	0.249023	0.71106
0.252075	0.249329	0.237427
0.239868	0.246887	0.239868
0.248413	0.250854	0.239258
0.248718	0.244141	0.238342
0.247803	0.25177	0.239258
0.247803	0.238953	0.235596
0.245667	0.236206	0.792236
0.250854	0.249329	0.245361
0.247498	0.235901	0.238647
0.250854	0.239868	0.235291
0.250549	0.25177	0.240479
0.248413	0.246582	0.236511
0.249023	0.250549	0.231018
0.226746	0.244446	0.238647
0.249329	0.239563	0.242004
0.249329	0.248413	0.235291
0.247803	0.251465	0.241394
0.246887	0.226135	0.236206
0.249939	0.224915	0.234985
0.252075	0.230103	0.239868
0.250244	0.249939	0.238647
0.246582	0.241699	0.238647
0.248718	0.26062	0.240173
0.246582	0.248413	0.238037
0.246277	0.239868	0.237122
0.248108	0.248718	0.238953
0.249329	0.241089	0.242615
0.250549	0.250244	0.238953
0.249023	0.237427	0.237732
0.248108	0.236206	0.924377
0.247498	0.233765	0.239868
0.246887	0.248108	0.23407
0.25116	0.236511	0.240173
0.248718	0.220642	0.234985
0.247498	0.232544	0.237122
0.249023	0.245972	0.238037
0.249634	0.235596	0.240784
0.249023	0.235291	0.238953
0.248718	0.248108	0.240479
0.249939	0.254517	0.239868
0.250244	0.249329	0.242615
0.247192	0.245972	0.241394
0.251465	0.238953	0.232239
0.249329	0.248413	0.240784
0.247192	0.245361	0.236816
0.249634	0.239258	0.240784
0.246582	0.246887	0.237427
0.248413	0.250244	0.256958
0.246582	0.247498	0.236206
0.248108	0.24292	0.241394
0.247803	0.22583	0.237427
0.249329	0.224609	0.235596
0.247803	0.250854	0.238647
0.245361	0.25116	0.238037
0.247192	0.238342	0.238953
0.249634	0.247803	0.236511
0.246887	0.249939	0.238953
0.248413	0.248718	0.238647
0.249329	0.256958	0.238953
0.250854	0.248413	0.237732
0.247498	0.22583	0.239258
0.249634	0.239868	0.240784
0.248413	0.241699	0.238037
0.247803	0.247803	0.239563
0.249329	0.247498	0.237427
0.249329	0.248413	0.826721
0.248718	0.248413	0.239258
0.249329	0.249634	0.241089
0.246887	0.224304	0.238037
0.246887	0.223694	0.237732
0.246277	0.222778	0.236511
0.249939	0.236511	0.24231
0.247803	0.245972	0.81543
0.248108	0.24292	0.237122
0.25177	0.244141	0.238647
0.247803	0.241089	0.238037
0.246887	0.237732	0.238647
0.248413	0.254822	0.241394
0.249023	0.252075	0.239258
0.25238	0.248108	0.237122
0.250854	0.248108	0.240173
0.249023	0.242004	1.3974
0.249023	0.251465	0.231934
0.250549	0.247498	0.241699
0.248413	0.246887	0.239258
0.248413	0.224609	0.241089
0.248718	0.231934	0.238342
0.246582	0.247192	0.238037
0.247803	0.246582	0.235596
0.247803	0.248413	0.239563
0.248718	0.248413	0.235291
0.249329	0.238953	0.238953
0.245667	0.240173	0.767212
0.249939	0.24231	0.237732
0.249329	0.245667	0.242615
0.246582	0.247192	0.25177
0.248413	0.247192	0.240173
0.249329	0.246277	0.243225
0.249939	0.246277	0.261841
0.248718	0.240173	0.243225
0.248108	0.252075	0.239868
0.248413	0.244446	0.242615
0.249634	0.22583	0.239563
0.248718	0.247498	0.239868
0.248108	0.248108	0.238342
0.249329	0.247192	0.239563
0.25116	0.247192	0.238953
0.245972	0.250854	0.239258
0.250549	0.235596	1.64642
0.249634	0.232239	0.240784
0.248718	0.248108	0.239563
0.246582	0.249023	0.739441
0.248108	0.247803	0.244141
0.248718	0.227966	0.235291
0.249634	0.223389	0.238342
0.247803	0.249939	0.240173
0.248108	0.247803	0.230713
0.249023	0.223389	0.240784
0.251465	0.247803	0.239563
0.248413	0.257263	1.03882
0.248108	0.22644	0.238647
0.251465	0.250244	0.241089
0.247192	0.250549	0.239258
0.249939	0.251465	0.237732
0.247803	0.246582	0.239563
0.247498	0.251465	0.234985
0.248108	0.259399	0.238953
0.249939	0.246887	0.229492
0.247803	0.249329	0.238953
0.248413	0.246887	0.240479
0.245972	0.245056	0.240479
0.25116	0.249329	0.238953
0.246887	0.235291	0.239868
0.249329	0.249634	0.236206
0.246887	0.241394	0.770264
0.249634	0.238342	0.239868
0.250549	0.249329	0.239563
0.248108	0.248108	0.238342
0.248413	0.249023	0.239563
0.250549	0.246277	0.240173
0.246887	0.238037	0.237427
0.249329	0.220337	0.240784
0.250549	0.221252	0.244751
0.249023	0.222473	0.238953
0.250244	0.221252	0.238342
0.249634	0.246582	0.240173
0.248718	0.248108	0.239258
0.249939	0.239563	0.241699
0.247498	0.249329	0.237732
0.249939	0.246277	0.238342
0.247192	0.226135	0.26825
0.250549	0.240479	0.239563
0.247803	0.237122	0.238953
0.25177	0.237122	0.238342
0.248413	0.248108	0.24292
0.248413	0.244446	0.260315
0.248108	0.221863	0.240173
0.249023	0.246887	0.769653
0.245361	0.248108	0.239563
0.245667	0.221558	0.236511
0.249939	0.22583	0.240173
0.250854	0.221252	0.238647
0.247803	0.226135	0.237732
0.249023	0.249329	0.248413
0.249329	0.246582	0.240173
0.246582	0.248718	0.236511
0.247192	0.249939	0.240479
0.250244	0.246277	0.238953
0.250549	0.250549	0.238342
0.249634	0.249634	0.259399
0.246582	0.237732	0.237732
0.249329	0.240479	0.243835
0.247498	0.235596	0.238342
0.247803	0.251465	0.238953
0.250549	0.245056	0.24231
0.249634	0.246277	0.238953
0.249023	0.248413	0.241089
0.249023	0.247498	0.236816
0.249329	0.245056	0.237732
0.248413	0.244446	0.786438
0.249023	0.233459	0.237732
0.25116	0.247803	0.239258
0.245361	0.237732	0.238342
0.248413	0.247498	0.237732
0.25116	0.243225	0.238037
0.247803	0.246582	0.240479
0.246582	0.242615	0.688171
0.247498	0.251465	0.239563
0.248413	0.251465	0.238647
0.249329	0.249023	0.240784
0.248718	0.241089	0.24292
0.250549	0.24353	0.227051
0.248718	0.246582	1.45538
0.249939	0.243225	0.239563
0.247498	0.238953	0.240479
0.247803	0.248718	0.239258
0.249329	0.248108	0.236206
0.246887	0.245667	0.236816
0.245972	0.24231	0.699768
0.248108	0.247803	0.242615
0.248108	0.24292	0.243225
0.250854	0.245361	0.240173
0.248718	0.249634	0.23468
0.245361	0.248108	0.238953
0.25116	0.249329	0.238342
0.246582	0.246277	0.238953
0.248108	0.254517	0.238037
0.248413	0.240784	0.242615
0.249634	0.246277	0.235901
0.247803	0.238647	0.237732
0.249634	0.245972	0.239258
0.249634	0.247192	0.241699
0.248413	0.238037	0.236206
0.250244	0.244446	0.239258
0.250854	0.236816	0.238342
0.247803	0.233459	0.239563
0.247803	0.256042	0.229492
0.251465	0.247192	0.829773
0.248413	0.242004	0.240173
0.247192	0.249634	0.239563
0.248108	0.278625	0.239563
0.25177	0.246582	0.241394
0.247498	0.239258	0.241394
0.247803	0.245667	0.235901
0.249939	0.247498	0.237427
0.227661	0.248718	0.237732
0.247498	0.247803	0.78064
0.247192	0.248413	0.238647
0.248108	0.24231	0.242615
0.247498	0.246887	0.23468
0.249023	0.236816	0.236206
0.248413	0.248413	0.236816
0.249023	0.249634	0.240784
0.250244	0.247498	0.237427
0.249329	0.237122	0.238647
0.249634	0.240479	0.230103
0.249329	0.246887	0.239258
0.250549	0.248108	0.238342
0.248108	0.240479	0.798645
0.248108	0.244751	0.757751
0.248718	0.247803	0.23407
0.249023	0.248108	0.238342
0.248413	0.249634	0.239563
0.25116	0.247803	0.236511
0.248413	0.249939	0.239563
0.248108	0.230103	0.238342
0.248718	0.246277	0.238037
0.247498	0.238647	0.239868
0.249329	0.248108	0.238647
0.247498	0.245972	0.238037
0.249634	0.242004	0.239563
0.249023	0.223083	0.243835
0.248718	0.222473	0.235291
0.250244	0.222778	0.238037
0.249939	0.239258	0.334167
0.248413	0.220947	0.239563
0.22522	0.220947	0.235901
0.247498	0.247803	0.238953
0.248413	0.228271	0.240173
0.249329	0.243835	0.241089
0.249939	0.245056	0.236206
0.249329	0.247498	0.261536
0.249939	0.248413	0.240479
0.249023	0.222473	0.241699
0.249023	0.222778	0.238342
0.248108	0.249939	0.236206
0.250854	0.249023	0.238342
0.247498	0.246887	0.447998
0.249023	0.247498	0.238647
0.247192	0.248718	0.240479
0.247498	0.25238	0.238647
0.248108	0.247192	0.24353
0.250244	0.247803	0.242615
0.250244	0.248718	0.238037
0.247498	0.228577	0.239563
0.247192	0.251465	0.238342
0.249023	0.246277	0.239258
0.248413	0.236206	0.241394
0.247803	0.248108	0.239868
0.246277	0.222778	0.235901
0.249023	0.223389	0.238953
0.248413	0.224304	0.233154
0.247803	0.223694	0.241089
0.25116	0.246887	0.234985
0.247498	0.246582	0.242615
0.249023	0.24292	0.240479
0.247498	0.234985	0.240479
0.248108	0.247803	0.24292
0.247498	0.247192	0.239868
0.25116	0.26001	0.233459
0.249634	0.247803	0.238037
0.248108	0.236206	0.248718
0.248108	0.246277	0.241394
0.247192	0.248718	0.240784
0.247192	0.227356	0.238953
0.248108	0.229797	0.239258
0.249329	0.249023	0.786743
0.249634	0.237732	0.236511
0.25116	0.25238	0.238953
0.249939	0.249634	0.237122
0.250854	0.235596	0.237732
0.249634	0.249939	0.238037
0.248718	0.246277	0.243835
0.249939	0.239563	0.242615
0.246887	0.223999	0.241089
0.249023	0.222168	0.24292
0.246582	0.223694	0.235901
0.249023	0.246582	0.238647
0.249634	0.244751	0.240479
0.248413	0.249023	0.241089
0.246887	0.248108	0.240784
0.249329	0.239258	0.793152
0.250244	0.246582	0.235596
0.246887	0.250854	0.239563
0.247192	0.240173	0.238647
0.249329	0.247803	0.768127
0.248413	0.246582	0.237122
0.245667	0.249023	0.238342
0.249023	0.246277	0.240479
0.249634	0.236511	0.239563
0.249329	0.247498	0.237427
0.247498	0.240173	0.238342
0.249634	0.253601	0.241699
0.247803	0.246887	0.239563
0.249023	0.25116	0.237427
0.247803	0.238647	0.238953
0.247803	0.243225	0.23468
0.249329	0.234985	0.239563
0.249023	0.249023	0.24353
0.248108	0.249634	0.239258
0.247192	0.249634	0.239258
0.248413	0.239868	0.238953
0.245056	0.247498	0.842285
0.246887	0.248108	0.243225
0.245667	0.23407	0.238342
0.248413	0.239258	0.237427
0.249023	0.232239	0.239258
0.248108	0.249329	0.231323
0.253296	0.259705	0.238037
0.247803	0.248413	0.242004
0.247498	0.250854	0.257874
0.248718	0.246277	0.24292
0.246582	0.248718	0.240173
0.250244	0.243835	0.237732
0.248413	0.238953	0.929565
0.248718	0.238953	0.237732
0.249634	0.25116	0.242004
0.246887	0.245361	0.241089
0.247803	0.238037	0.237122
0.250244	0.223389	0.24292
0.248718	0.245972	0.238953
0.250549	0.248413	0.236511
0.251465	0.235901	0.241394
0.248108	0.239563	0.240173
0.248718	0.227356	0.235596
0.249329	0.247192	0.238342
0.245667	0.248718	0.328674
0.246277	0.239258	0.230103
0.247498	0.245361	0.239868
0.253296	0.244446	0.244751
0.248108	0.24292	0.239563
0.247498	0.238037	0.240784
0.248108	0.239258	0.237122
0.249939	0.246277	0.241089
0.248718	0.243225	0.233154
0.248413	0.246887	0.237122
0.245361	0.239563	0.241394
0.251465	0.248108	0.239563
0.249023	0.254211	0.238647
0.249939	0.244141	0.759888
0.247192	0.241394	0.24353
0.249634	0.227966	0.239563
0.249634	0.240784	0.241394
0.248413	0.246582	0.241394
0.246582	0.248718	0.238953
0.246887	0.231323	0.242615
0.249329	0.221252	0.237122
0.249939	0.228882	0.241089
0.248413	0.239868	0.239868
0.249023	0.250244	0.237732
0.249329	0.254211	0.239868
0.248108	0.234375	0.238342
0.248413	0.250854	0.238037
0.246582	0.250244	0.242004
0.247498	0.254822	0.239258
0.248718	0.223999	0.238647
0.25116	0.225525	0.240479
0.249023	0.236206	0.238342
0.249939	0.250244	0.241089
0.246887	0.246582	0.238037
0.248413	0.247803	0.237427
0.248108	0.240479	0.241699
0.248108	0.223999	0.238037
0.248108	0.220642	0.239563
0.248413	0.221252	0.240173
0.248413	0.246582	0.24231
0.249634	0.233765	0.238342
0.249329	0.221863	0.234375
0.248108	0.247803	0.239563
0.246277	0.245361	0.243225
0.249023	0.230103	0.24231
0.248718	0.246582	0.238647
0.249939	0.238342	0.245056
0.248718	0.237732	0.275879
0.248108	0.240784	0.299683
0.246887	0.249634	0.275269
0.248108	0.248413	0.277405
0.248718	0.245361	0.273743
0.250244	0.259399	0.274353
0.249329	0.249023	0.238037
0.249023	0.248108	0.240173
0.249023	0.245361	0.239868
0.248413	0.251465	0.27832
0.248718	0.242004	0.273438
0.247803	0.249329	0.273743
0.249634	0.241394	0.274658
0.246277	0.222473	0.2771
0.248413	0.223083	0.272827
0.246582	0.226746	0.274048
0.246887	0.244141	0.285339
0.245972	0.250244	0.276489
0.25116	0.246277	0.239258
0.247192	0.222168	0.236816
0.249023	0.223389	0.24231
0.248413	0.222168	0.274963
0.246277	0.244141	0.2771
0.247498	0.246277	0.274963
0.247498	0.248413	0.275574
0.247498	0.249634	0.757141
0.248718	0.25116	0.239258
0.248718	0.22522	0.241699
0.246887	0.222778	0.238037
0.250244	0.247192	0.237427
0.248413	0.226135	0.238647
0.247498	0.223389	0.240173
0.248718	0.248413	0.241089
0.246887	0.245361	0.238647
0.248108	0.248108	0.240479
0.248718	0.248108	0.985107
0.251465	0.229797	0.240784
0.246582	0.22583	0.237732
0.246887	0.249939	0.239563
0.248718	0.248413	0.240784
0.247803	0.23407	0.245361
0.245361	0.247192	0.240479
0.249939	0.25116	0.238342
0.247498	0.245667	0.316162
0.249023	0.242615	0.236816
0.246582	0.24353	0.237122
0.249023	0.247192	0.239258
0.248108	0.242004	0.238037
0.248718	0.247192	0.238647
0.249023	0.239868	0.238037
0.247803	0.220947	0.238037
0.247803	0.226746	0.238647
0.249023	0.249023	0.238953
0.250244	0.245361	0.24353
0.247803	0.249329	0.24231
0.249939	0.239258	0.239563
0.249939	0.238647	0.239868
0.245361	0.249634	0.242004
0.245667	0.245056	0.739441
0.246887	0.248108	0.775146
0.249634	0.241699	0.239868
0.249939	0.249939	0.241699
0.247498	0.247803	0.239258
0.245667	0.240479	0.24231
0.249634	0.262146	0.240479
0.247803	0.250244	0.240173
0.246887	0.248413	0.240173
0.247498	0.247803	0.257263
0.248108	0.246582	0.239868
0.25116	0.238037	0.236816
0.247498	0.246887	0.24231
0.249939	0.244751	0.239563
0.248718	0.247192	0.241089
0.248108	0.244141	0.241394
0.249329	0.246277	0.240479
0.244446	0.245667	0.237732
0.247803	0.249023	0.238647
0.251465	0.249329	0.240173
0.247192	0.247803	0.236511
0.247498	0.247803	0.238953
0.249939	0.231628	0.242004
0.247803	0.238342	0.237427
0.247498	0.243835	0.236816
0.244141	0.247192	0.239563
0.248413	0.230103	0.239868
0.249329	0.246582	0.238037
0.248108	0.245972	0.237732
0.247803	0.248108	0.239563
0.249023	0.248718	0.240173
0.249329	0.244446	0.836792
0.248413	0.222473	0.24231
0.247803	0.248413	0.240173
0.251465	0.242615	0.236816
0.250244	0.236206	0.242615
0.247803	0.249634	0.249634
0.250244	0.247803	0.238647
0.248108	0.249023	0.238342
0.248108	0.249329	0.239258
0.247192	0.248108	0.241394
0.246277	0.23407	0.235901
0.249023	0.240479	0.237732
0.25177	0.24292	0.239868
0.247498	0.248413	0.238342
0.246582	0.246277	0.239868
0.247192	0.248718	0.235901
0.248718	0.229492	0.237427
0.248413	0.248108	0.242615
0.249939	0.248108	1.02081
0.248108	0.245667	0.239868
0.248718	0.245667	0.240173
0.248718	0.247498	0.234985
0.249634	0.249634	0.241699
0.246277	0.231934	0.239563
0.247803	0.247192	0.236816
0.247192	0.248108	0.240173
0.249939	0.248108	0.238342
0.247803	0.237427	0.238647
0.246887	0.247192	0.239258
0.247803	0.248108	0.238953
0.25238	0.246277	0.239563
0.246277	0.245972	0.237427
0.249023	0.247498	0.238647
0.249023	0.249023	0.239868
0.250244	0.245667	0.238342
0.246582	0.250549	0.239868
0.248718	0.238037	0.244141
0.247498	0.250549	0.239868
0.247803	0.250549	0.235596
0.249939	0.248413	0.238037
0.248718	0.248718	0.238647
0.249939	0.249329	0.236816
0.246277	0.248108	0.252686
0.250244	0.248718	0.240784
0.246582	0.247803	0.237732
0.245361	0.245667	0.239258
0.246887	0.247803	0.241699
0.249939	0.245056	0.236816
0.248108	0.249634	0.239868
0.246887	0.24231	0.240479
0.248108	0.248413	0.239868
0.250549	0.249634	0.79071
0.249329	0.249634	0.24353
0.247192	0.239258	0.23468
0.248718	0.249329	0.24353
0.248413	0.249634	0.238647
0.249634	0.248413	0.24292
0.247498	0.246887	0.238953
0.248413	0.245667	0.238342
0.247498	0.239563	0.241394
0.248108	0.245361	0.238953
0.245972	0.249634	0.237732
0.249634	0.247192	0.237427
0.247803	0.247803	0.242004
0.248718	0.246887	0.238953
0.251465	0.247192	0.241699
0.249329	0.244141	0.24231
0.248108	0.247192	0.237732
0.246582	0.247192	0.239258
0.247498	0.239868	0.236816
0.252075	0.246887	0.240784
0.246582	0.250854	0.773926
0.249634	0.247498	0.238037
0.248718	0.231628	0.240784
0.246582	0.248413	0.240173
0.25116	0.244141	0.238953
0.247498	0.233154	0.239563
0.248108	0.248718	0.240173
0.248108	0.250854	0.230713
0.249939	0.25116	0.848999
0.248718	0.247192	0.241699
0.248413	0.250549	0.235901
0.247498	0.25116	0.239868
0.248108	0.247192	0.239868
0.247498	0.249329	0.237732
0.245972	0.237427	0.238342
0.249329	0.233459	0.238647
0.248108	0.249634	0.237122
0.249023	0.250244	0.238037
0.247192	0.247803	0.237122
0.248108	0.25116	0.238953
0.252075	0.247498	0.240479
0.249023	0.247498	0.236511
0.248108	0.230103	0.236206
0.250549	0.244751	0.796204
0.248718	0.249939	0.241089
0.250244	0.221558	0.242004
0.248413	0.222473	0.240479
0.245667	0.224915	0.239563
0.248413	0.252075	0.238342
0.250549	0.246277	0.238647
0.246277	0.247498	0.240479
0.249329	0.248718	0.236206
0.248413	0.237732	0.239563
0.247192	0.220337	0.239258
0.247803	0.220642	0.240479
0.247803	0.223999	0.241394
0.247498	0.221558	0.239868
0.247192	0.223083	0.238647
0.249023	0.24292	0.239868
0.248718	0.22522	0.778809
0.247498	0.223083	0.240173
0.249023	0.246582	0.241089
0.247498	0.250854	0.238953
0.248108	0.239563	0.239868
0.248108	0.246582	0.239258
0.248108	0.24353	0.236206
0.247192	0.250549	0.235291
0.249634	0.249023	0.220642
0.247498	0.25177	0.241089
0.245972	0.246887	0.237732
0.249329	0.245361	0.240173
0.248718	0.24292	0.339966
0.247498	0.248413	0.239868
0.247192	0.249329	0.239868
0.249634	0.234985	0.237427
0.246582	0.250549	0.937805
0.249939	0.247498	0.239868
0.25116	0.248718	0.239868
0.247803	0.243835	0.240479
0.250244	0.241089	0.236816
0.246277	0.235596	0.23468
0.249634	0.249023	0.24231
0.246887	0.247498	0.237427
0.247803	0.249634	0.238037
0.246887	0.247192	0.238647
0.249634	0.239258	0.241394
0.246887	0.255432	0.238342
0.252075	0.248108	0.241699
0.248108	0.237122	0.238342
0.249023	0.247803	0.24231
0.248718	0.231018	0.238953
0.248413	0.246277	0.240784
0.249329	0.249329	0.239563
0.247498	0.224915	0.241699
0.245056	0.23468	0.73761
0.246887	0.244751	0.238037
0.248413	0.250854	0.238953
0.250244	0.246277	0.237427
0.247803	0.233459	0.238647
0.248718	0.249634	0.239563
0.250854	0.246277	0.238953
0.248413	0.24292	0.239868
0.250854	0.250549	0.241394
0.250549	0.246887	0.241699
0.246887	0.248108	0.691528
0.249329	0.246582	0.238647
0.249329	0.303955	0.244446
0.245972	0.238037	0.236816
0.247192	0.220642	0.244446
0.247498	0.247192	0.239868
0.249634	0.25116	0.241089
0.25116	0.249023	0.235901
0.246582	0.247803	0.237732
0.250549	0.245361	0.241089
0.247498	0.248413	0.241394
0.248413	0.246277	0.236206
0.251465	0.235291	0.241089
0.246277	0.245972	0.238953
0.247803	0.245667	0.236816
0.247192	0.246277	0.241089
0.247192	0.220642	0.241394
0.25177	0.223694	0.238342
0.247192	0.223083	0.245667
0.249023	0.220337	0.241699
0.246277	0.246277	0.238342
0.245667	0.247192	0.240173
0.248718	0.246277	0.239868
0.248718	0.250549	0.241394
0.25116	0.249634	0.238037
0.247803	0.246582	0.895386
0.248413	0.249023	0.238647
0.247192	0.247498	0.240784
0.249634	0.249023	0.237732
0.249939	0.238342	0.237732
0.248718	0.245056	0.236206
0.248718	0.247498	0.238647
0.247498	0.247803	0.238953
0.249329	0.24292	0.238953
0.249023	0.239563	0.246887
0.246887	0.229492	0.238037
0.248108	0.245361	0.236206
0.248718	0.25177	0.241089
0.249634	0.248718	0.237732
0.248718	0.241699	0.235901
0.248718	0.248718	0.238953
0.247803	0.248718	0.240479
0.247192	0.247803	0.239868
0.247192	0.244751	0.232849
0.249329	0.248108	0.240173
0.248108	0.248413	0.238953
0.246887	0.244141	0.239563
0.249634	0.240479	0.239563
0.249329	0.223389	0.239563
0.247803	0.221252	0.238953
0.250244	0.247192	0.239563
0.246582	0.240173	0.814209
0.25116	0.22644	0.239258
0.250549	0.226135	0.241089
0.249023	0.244751	0.240479
0.249939	0.238647	0.242004
0.249939	0.22522	0.233765
0.249329	0.222778	0.24231
0.246277	0.249329	0.236816
0.249329	0.247803	0.240173
0.249634	0.238037	0.239868
0.249939	0.246887	0.238953
0.246582	0.239258	0.238953
0.249023	0.246277	0.239563
0.248718	0.248413	0.240173
0.249329	0.247192	0.238953
0.248108	0.245972	0.237732
0.248413	0.26001	0.238037
0.248718	0.245667	0.239868
0.249329	0.234375	0.237122
0.249329	0.247803	0.235596
0.247803	0.240784	0.236511
0.247498	0.246582	0.240173
0.247498	0.250244	0.236206
0.249939	0.245361	0.237732
0.249023	0.247192	0.238647
0.246887	0.248413	0.764771
0.247192	0.239258	0.236206
0.247803	0.244751	0.241089
0.248413	0.247498	0.238647
0.246582	0.247803	0.238953
0.248413	0.247498	0.243225
0.248413	0.249939	0.244141
0.248413	0.24292	0.240784
0.248108	0.249023	0.237732
0.250854	0.248413	0.240173
0.246582	0.245972	0.239563
0.247498	0.246887	0.267334
0.247498	0.237122	0.237732
0.245972	0.24353	0.776672
0.246582	0.249939	0.238342
0.246887	0.243225	0.238342
0.250244	0.25238	0.237732
0.25116	0.247192	0.241089
0.247192	0.239258	0.829163
0.246582	0.248718	0.238953
0.246582	0.247192	0.879822
0.249634	0.248718	0.239563
0.247498	0.241394	0.239258
0.249634	0.249023	0.239563
0.248413	0.247803	0.239258
0.249634	0.247192	0.235901
0.248718	0.248108	0.241089
0.247803	0.249939	0.239868
0.249939	0.241089	0.237427
0.245667	0.222778	0.238953
0.249023	0.233765	0.240173
0.246887	0.241394	0.240479
0.248108	0.246277	0.237732
0.247498	0.238647	0.240479
0.248108	0.236511	0.238647
0.248718	0.255127	0.235596
0.247192	0.245056	0.240479
0.25238	0.246277	0.238037
0.249939	0.248413	0.241394
0.248108	0.249329	0.239868
0.245972	0.249939	0.235291
0.245972	0.246887	0.240173
0.246582	0.222778	0.239868
0.249023	0.250244	0.239258
0.249329	0.249023	0.232849
0.248108	0.221252	0.242615
0.249329	0.224915	0.242615
0.247803	0.248108	0.240173
0.249939	0.244751	0.243225
0.247192	0.253296	0.242004
0.247498	0.246277	0.239563
0.248108	0.234985	0.235901
0.247498	0.246887	0.243835
0.249939	0.244141	0.237427
0.249634	0.245972	0.239563
0.247498	0.245361	0.238647
0.248413	0.249939	0.239868
0.250549	0.247192	0.240173
0.247803	0.247803	0.237732
0.247498	0.241089	0.241394
0.248108	0.240784	0.239258
[truncated: 4,766 more rows]

## Sheet: Source data of Figure 3a
	Flu/biomass (AU/mg)
gpmAp	40764.3	40181.7	40355.4
pyk1p	36907.2	32745.5	32959.4
rpoAp	30129.3	31656.4	32572.8
rpsL(SL)p	132259	96055.4	84640.9
ermE*p	26832.7	31228.8	32536.3
rpsL(TP)p	113041	96194.9	120649
rpsL(SG)p	308842	307314	363295
rpsL(XC)p	495839	462852	560971
gapdh(EL)p	415588	525598	529389

## Sheet: Source data of Figure 3c
Medium	gpmAp	pyk1p	rpoAp	rpsL(SL)p	ermE*P	rpsL(TP)p	rpsL(SG)p	rpsL(XC)p	gapdh(EL)p
0.246582	0.280151	0.278015	0.271536	0.437317	0.414429	0.403442	0.585938	1.49414	1.40442
0.257874	0.273743	0.26886	0.271536	0.411987	0.280151	0.370789	0.578308	1.4856	1.38214
0.250854	0.267944	0.267944	0.27123	0.410461	0.262451	0.365295	0.56488	1.45844	1.3382
0.255737	0.267639	0.267944	0.27062	0.397949	0.262451	0.36438	0.559387	1.45294	1.29303
0.255127	0.265503	0.267639	0.268484	0.394897	0.261536	0.35553	0.556946	1.44135	1.28845
0.256958	0.263367	0.266418	0.267568	0.391541	0.260315	0.349731	0.554504	1.4386	1.26862
0.254517	0.263367	0.265198	0.266958	0.388184	0.259094	0.347595	0.544739	1.43066	1.21582
0.254517	0.262756	0.265198	0.266653	0.385742	0.258179	0.34729	0.543823	1.42883	1.18805
0.253601	0.262451	0.265198	0.266348	0.385132	0.258179	0.343323	0.539856	1.42273	1.18225
0.256348	0.26123	0.264893	0.266042	0.38208	0.257263	0.342712	0.535583	1.4093	1.17645
0.256653	0.26062	0.264893	0.265737	0.381165	0.257263	0.340881	0.533447	1.39862	1.17645
0.256653	0.259705	0.264282	0.265737	0.379639	0.257263	0.337524	0.527954	1.39771	1.17004
0.301819	0.259705	0.264282	0.265737	0.375671	0.256653	0.333862	0.526123	1.39191	1.16516
0.259094	0.259399	0.264282	0.265432	0.375061	0.256653	0.333862	0.518188	1.3858	1.14075
0.260925	0.259399	0.263977	0.265432	0.37384	0.256653	0.327759	0.516663	1.38062	1.12396
0.258179	0.259094	0.263672	0.265127	0.37323	0.256348	0.327454	0.513916	1.37817	1.10474
0.257263	0.259094	0.263062	0.264822	0.37262	0.256348	0.326538	0.508118	1.36871	1.09039
0.258179	0.259094	0.262756	0.264822	0.372314	0.256348	0.325928	0.50415	1.36871	1.07269
0.257263	0.259094	0.262451	0.264517	0.370178	0.256042	0.325317	0.501404	1.36322	1.07117
0.443726	0.259094	0.262146	0.264517	0.369873	0.256042	0.325012	0.49469	1.3562	1.07117
0.259705	0.259094	0.262146	0.264517	0.368652	0.256042	0.324707	0.492554	1.35315	1.06842
0.256348	0.259094	0.262146	0.264211	0.365295	0.256042	0.324707	0.492249	1.35284	1.0614
0.257874	0.259094	0.262146	0.264211	0.36499	0.255737	0.323792	0.491333	1.35254	1.05621
0.258179	0.258484	0.262146	0.264211	0.364075	0.255737	0.323486	0.489807	1.34491	1.05469
0.258179	0.258179	0.261841	0.264211	0.361633	0.255737	0.323486	0.489197	1.33972	1.05103
0.25177	0.258179	0.261841	0.263906	0.361023	0.255737	0.322266	0.48584	1.33545	1.02142
0.249634	0.258179	0.261841	0.263906	0.360413	0.255737	0.322266	0.484009	1.32996	1.01959
0.385132	0.258179	0.261841	0.263906	0.358276	0.255737	0.322266	0.482178	1.32843	1.01532
0.254211	0.257874	0.261841	0.263601	0.357666	0.255737	0.321655	0.480347	1.3266	1.01501
0.250854	0.257874	0.261536	0.263601	0.356445	0.255737	0.32135	0.478821	1.32202	1.01471
0.248413	0.257874	0.261536	0.263601	0.356445	0.255737	0.320435	0.476074	1.32172	1.01013
0.252991	0.257874	0.261536	0.263296	0.35614	0.255737	0.320129	0.475159	1.31744	1.00861
0.256348	0.257874	0.26123	0.263296	0.35553	0.255737	0.320129	0.470581	1.31622	1.00525
0.258179	0.257874	0.26123	0.263296	0.354919	0.255737	0.319824	0.469971	1.31592	1.00311
0.254211	0.257568	0.26123	0.263296	0.354614	0.255737	0.319824	0.465698	1.31226	1.00098
0.255432	0.257568	0.26123	0.263296	0.352173	0.255432	0.319214	0.465393	1.31165	0.996399
0.254211	0.257568	0.26123	0.262991	0.349731	0.255432	0.317383	0.464172	1.30859	0.985107
0.250549	0.257568	0.26123	0.262991	0.349731	0.255432	0.317078	0.464172	1.30737	0.982666
0.254517	0.257568	0.26123	0.262991	0.349426	0.255432	0.316772	0.463867	1.30737	0.982361
0.256348	0.257568	0.26123	0.262991	0.348206	0.255432	0.315857	0.462952	1.30737	0.975647
0.257568	0.257263	0.260925	0.262991	0.3479	0.255432	0.315552	0.462341	1.30341	0.963745
0.258484	0.257263	0.260925	0.262991	0.347595	0.255432	0.315247	0.462036	1.29822	0.961914
0.256042	0.257263	0.260925	0.262991	0.347595	0.255432	0.315247	0.461731	1.29822	0.947876
0.258484	0.257263	0.26062	0.262991	0.34729	0.255432	0.314941	0.4599	1.29669	0.943298
0.257263	0.256958	0.26062	0.262686	0.346375	0.255432	0.314331	0.456543	1.29578	0.942078
0.257874	0.256958	0.26062	0.262686	0.346375	0.255432	0.313721	0.454407	1.29395	0.941772
0.253906	0.256958	0.26062	0.262686	0.346069	0.255432	0.313416	0.454102	1.29211	0.941772
0.256958	0.256958	0.260315	0.262686	0.346069	0.255432	0.312805	0.453491	1.28967	0.940247
0.253601	0.256958	0.260315	0.262686	0.345154	0.255432	0.3125	0.450134	1.2854	0.935364
0.260315	0.256958	0.260315	0.262686	0.344238	0.255432	0.312195	0.449829	1.28357	0.934143
0.258789	0.256958	0.260315	0.262686	0.343628	0.255432	0.310974	0.449829	1.28265	0.930786
0.258179	0.256653	0.26001	0.262686	0.343018	0.255127	0.310974	0.448914	1.27808	0.928345
0.261841	0.256653	0.26001	0.26238	0.342712	0.255127	0.310669	0.448608	1.27777	0.92804
0.258179	0.256653	0.259705	0.26238	0.342712	0.255127	0.310669	0.447693	1.27747	0.925293
0.259705	0.256653	0.259705	0.26238	0.342102	0.255127	0.310364	0.446167	1.27625	0.922852
0.259399	0.256653	0.259705	0.26238	0.341797	0.255127	0.310364	0.445557	1.27502	0.918274
0.256958	0.256653	0.259705	0.26238	0.340576	0.255127	0.310059	0.445251	1.27472	0.915527
0.254517	0.256348	0.259705	0.26238	0.339966	0.255127	0.309753	0.443115	1.27319	0.908508
0.257568	0.256348	0.259705	0.262075	0.33783	0.255127	0.309448	0.440674	1.27228	0.906677
0.262451	0.256348	0.259705	0.262075	0.337219	0.255127	0.309143	0.440369	1.27014	0.892639
0.258789	0.256348	0.259399	0.262075	0.337219	0.255127	0.308838	0.440369	1.26495	0.892029
0.259094	0.256348	0.259399	0.262075	0.337219	0.255127	0.307922	0.440369	1.26221	0.88562
0.258179	0.256348	0.259399	0.262075	0.336609	0.255127	0.307312	0.439148	1.26068	0.882568
0.26123	0.256348	0.259399	0.262075	0.336304	0.255127	0.307007	0.438843	1.25854	0.879822
0.259094	0.256348	0.259399	0.262075	0.335693	0.254822	0.306702	0.438538	1.25519	0.879211
0.258179	0.256348	0.259094	0.262075	0.335388	0.254822	0.306396	0.437622	1.25458	0.87677
0.253296	0.256348	0.259094	0.26177	0.334473	0.254822	0.306396	0.437012	1.25244	0.876465
0.246887	0.256042	0.259094	0.26177	0.333862	0.254822	0.306091	0.437012	1.25183	0.874939
0.25238	0.256042	0.259094	0.26177	0.333862	0.254822	0.306091	0.436096	1.24847	0.874023
0.253906	0.256042	0.259094	0.26177	0.333252	0.254822	0.305786	0.436096	1.24817	0.868225
0.253601	0.256042	0.259094	0.26177	0.332947	0.254822	0.305786	0.43396	1.24603	0.868225
0.254822	0.256042	0.259094	0.26177	0.332642	0.254822	0.30426	0.43335	1.2439	0.865784
0.252686	0.256042	0.259094	0.26177	0.332031	0.254822	0.303955	0.432739	1.24359	0.865479
0.256653	0.256042	0.258789	0.26177	0.332031	0.254822	0.30365	0.432739	1.24298	0.856934
0.256042	0.256042	0.258789	0.26177	0.331421	0.254822	0.303345	0.432434	1.24146	0.854187
0.256042	0.256042	0.258789	0.261465	0.331421	0.254822	0.303345	0.431824	1.24084	0.852966
0.254517	0.256042	0.258789	0.261465	0.331116	0.254822	0.30304	0.431824	1.24023	0.852966
0.256042	0.255737	0.258484	0.261465	0.330811	0.254822	0.30304	0.431213	1.23962	0.85083
0.256958	0.255737	0.258484	0.26116	0.330811	0.254822	0.30304	0.430603	1.23901	0.847168
0.256958	0.255737	0.258484	0.26116	0.329895	0.254822	0.302124	0.429382	1.2384	0.844421
0.257263	0.255737	0.258484	0.26116	0.329895	0.254517	0.302124	0.429382	1.23291	0.840759
0.262756	0.255737	0.258484	0.26116	0.32959	0.254517	0.302124	0.428467	1.23077	0.836792
0.256958	0.255737	0.258484	0.26116	0.328674	0.254517	0.301819	0.427246	1.22833	0.836792
0.257568	0.255737	0.258484	0.260854	0.328064	0.254517	0.301514	0.426941	1.2265	0.83313
0.26062	0.255737	0.258484	0.260854	0.328064	0.254517	0.301208	0.426941	1.22467	0.829773
0.258179	0.255737	0.258484	0.260854	0.327759	0.254517	0.300903	0.426025	1.21887	0.827637
0.260315	0.255737	0.258484	0.260854	0.327759	0.254517	0.300903	0.426025	1.21826	0.827637
0.259094	0.255737	0.258484	0.260854	0.327454	0.254517	0.300598	0.42572	1.21643	0.827026
0.260925	0.255737	0.258179	0.260854	0.327454	0.254517	0.300293	0.425415	1.21582	0.826721
0.260925	0.255432	0.258179	0.260854	0.327454	0.254517	0.300293	0.4245	1.21552	0.821838
0.26123	0.255432	0.258179	0.260854	0.327454	0.254517	0.299988	0.423889	1.21368	0.818176
0.258484	0.255432	0.258179	0.260854	0.327148	0.254517	0.299988	0.422974	1.21185	0.814514
0.26001	0.255432	0.257874	0.260549	0.327148	0.254517	0.299988	0.422974	1.21185	0.812073
0.258789	0.255432	0.257874	0.260549	0.326843	0.254517	0.299683	0.422668	1.20972	0.809937
0.260925	0.255432	0.257874	0.260549	0.326843	0.254517	0.299683	0.420837	1.20728	0.804138
0.258789	0.255432	0.257568	0.260549	0.326538	0.254517	0.299683	0.419006	1.20331	0.804138
0.257263	0.255432	0.257568	0.260549	0.326538	0.254517	0.299377	0.418091	1.19873	0.801086
0.260925	0.255432	0.257568	0.260549	0.326233	0.254517	0.299072	0.41626	1.19354	0.800476
0.253601	0.255432	0.257568	0.260244	0.326233	0.254517	0.299072	0.415344	1.19293	0.79834
0.256958	0.255432	0.257568	0.260244	0.325928	0.254517	0.298767	0.415344	1.19049	0.797424
0.261536	0.255432	0.257568	0.260244	0.325623	0.254517	0.298767	0.414124	1.18958	0.796509
0.255432	0.255432	0.257568	0.260244	0.325317	0.254517	0.298767	0.413513	1.18195	0.795593
0.259399	0.255432	0.257263	0.260244	0.325317	0.254517	0.297852	0.412903	1.1795	0.791626
0.258179	0.255432	0.257263	0.260244	0.325317	0.254517	0.297852	0.412598	1.1792	0.791321
0.258789	0.255432	0.257263	0.259939	0.324707	0.254517	0.297852	0.411987	1.17859	0.788269
0.254211	0.255432	0.257263	0.259939	0.324402	0.254517	0.297546	0.411987	1.17828	0.787659
0.257263	0.255432	0.257263	0.259939	0.324402	0.254211	0.297546	0.411682	1.17737	0.782776
0.258484	0.255432	0.257263	0.259939	0.324097	0.254211	0.297546	0.411072	1.17401	0.782471
0.262451	0.255432	0.257263	0.259939	0.323486	0.254211	0.296936	0.411072	1.17218	0.778503
0.258789	0.255127	0.257263	0.259939	0.323486	0.254211	0.296936	0.411072	1.17218	0.778198
0.258179	0.255127	0.257263	0.259939	0.323486	0.254211	0.296936	0.410767	1.17188	0.776367
0.257568	0.255127	0.257263	0.259939	0.322876	0.254211	0.296936	0.410461	1.17157	0.775757
0.256042	0.255127	0.257263	0.259939	0.322876	0.254211	0.296631	0.410156	1.17096	0.775452
0.26825	0.255127	0.256958	0.259634	0.322571	0.254211	0.296631	0.410156	1.16852	0.775146
0.249634	0.255127	0.256958	0.259634	0.322266	0.254211	0.296326	0.409546	1.1673	0.774841
0.257263	0.255127	0.256958	0.259634	0.32196	0.254211	0.296326	0.409546	1.1673	0.773315
0.254822	0.255127	0.256958	0.259634	0.32196	0.254211	0.296021	0.409546	1.16608	0.7724
0.250854	0.255127	0.256958	0.259634	0.32196	0.254211	0.296021	0.408936	1.16364	0.769653
0.256653	0.255127	0.256958	0.259634	0.321655	0.254211	0.296021	0.406494	1.1615	0.768433
0.25238	0.255127	0.256958	0.259634	0.321655	0.254211	0.296021	0.406189	1.1615	0.766296
0.255432	0.254822	0.256958	0.259634	0.321045	0.254211	0.295715	0.405273	1.15784	0.76416
0.253906	0.254822	0.256958	0.259634	0.32074	0.254211	0.295715	0.404968	1.15753	0.76355
0.254822	0.254822	0.256958	0.259634	0.32074	0.254211	0.295715	0.404358	1.15417	0.762634
0.251465	0.254822	0.256958	0.259634	0.320129	0.254211	0.295105	0.404053	1.15173	0.760498
0.25116	0.254822	0.256958	0.259634	0.320129	0.254211	0.295105	0.404053	1.15143	0.756226
0.25116	0.254822	0.256653	0.259634	0.319824	0.254211	0.295105	0.404053	1.14929	0.754089
0.248108	0.254822	0.256653	0.259329	0.319824	0.254211	0.2948	0.403442	1.14716	0.753784
0.253906	0.254822	0.256653	0.259329	0.319824	0.254211	0.294495	0.402832	1.14655	0.753479
0.253906	0.254822	0.256653	0.259329	0.319519	0.254211	0.294189	0.402832	1.14532	0.753174
0.254822	0.254822	0.256653	0.259329	0.319519	0.254211	0.294189	0.402527	1.14441	0.751953
0.258179	0.254822	0.256653	0.259329	0.319214	0.254211	0.293884	0.402222	1.1438	0.750122
0.256958	0.254822	0.256653	0.259329	0.319214	0.254211	0.293884	0.401611	1.14258	0.747375
0.254822	0.254822	0.256653	0.259329	0.319214	0.254211	0.293579	0.401306	1.14166	0.747375
0.258484	0.254822	0.256653	0.259329	0.318909	0.254211	0.293274	0.401306	1.13953	0.745544
0.254822	0.254822	0.256653	0.259329	0.318909	0.254211	0.293274	0.401001	1.13953	0.745239
0.256653	0.254822	0.256653	0.259329	0.318604	0.254211	0.292969	0.400085	1.13708	0.744324
0.253906	0.254822	0.256348	0.259329	0.318604	0.254211	0.292358	0.400085	1.13251	0.742798
0.256348	0.254822	0.256348	0.259329	0.318604	0.254211	0.292358	0.399475	1.12579	0.739136
0.258484	0.254822	0.256348	0.259329	0.318298	0.253906	0.292358	0.39917	1.12274	0.738525
0.259094	0.254822	0.256348	0.259023	0.317993	0.253906	0.292358	0.398865	1.12213	0.73822
0.256958	0.254822	0.256348	0.259023	0.317688	0.253906	0.292358	0.398865	1.12213	0.736694
0.258789	0.254822	0.256348	0.259023	0.317688	0.253906	0.292053	0.39856	1.12152	0.736389
0.259705	0.254822	0.256348	0.259023	0.317383	0.253906	0.292053	0.39856	1.11908	0.735474
0.259705	0.254822	0.256042	0.259023	0.317078	0.253906	0.291748	0.39856	1.11694	0.735474
0.259399	0.254822	0.256042	0.259023	0.317078	0.253906	0.291443	0.39856	1.11633	0.735168
0.260925	0.254822	0.256042	0.259023	0.317078	0.253906	0.291138	0.39856	1.11633	0.734253
0.259094	0.254517	0.256042	0.259023	0.316467	0.253906	0.290833	0.398254	1.11115	0.733643
0.259094	0.254517	0.256042	0.259023	0.316467	0.253906	0.290833	0.398254	1.11023	0.732422
0.258484	0.254517	0.256042	0.259023	0.316162	0.253906	0.290833	0.398254	1.10596	0.731506
0.258789	0.254517	0.256042	0.258718	0.316162	0.253906	0.290833	0.398254	1.10413	0.72937
0.254822	0.254517	0.256042	0.258718	0.316162	0.253906	0.290833	0.397949	1.10352	0.727844
0.257874	0.254517	0.256042	0.258718	0.315857	0.253906	0.290833	0.397644	1.10352	0.727539
0.257263	0.254517	0.256042	0.258718	0.315857	0.253906	0.290527	0.397644	1.09985	0.727234
0.257568	0.254517	0.256042	0.258718	0.315857	0.253906	0.290527	0.397339	1.09497	0.726624
0.280457	0.254517	0.256042	0.258718	0.315552	0.253906	0.290527	0.396729	1.09436	0.725098
0.259094	0.254517	0.256042	0.258718	0.315247	0.253906	0.290222	0.396729	1.091	0.723572
0.257568	0.254517	0.256042	0.258718	0.315247	0.253906	0.290222	0.396729	1.08978	0.722961
0.262756	0.254517	0.255737	0.258718	0.315247	0.253906	0.290222	0.396423	1.08826	0.72113
0.258484	0.254517	0.255737	0.258718	0.314941	0.253906	0.290222	0.396423	1.08704	0.71991
0.26123	0.254517	0.255737	0.258718	0.314941	0.253906	0.290222	0.395813	1.08673	0.719604
0.257874	0.254517	0.255737	0.258718	0.314636	0.253906	0.289917	0.395813	1.08643	0.715637
0.253296	0.254517	0.255737	0.258718	0.314331	0.253906	0.289917	0.395508	1.08521	0.714722
0.262146	0.254517	0.255737	0.258413	0.314026	0.253906	0.289917	0.395203	1.0788	0.714111
0.255432	0.254517	0.255737	0.258413	0.314026	0.253906	0.289917	0.395203	1.07513	0.713196
0.26001	0.254517	0.255737	0.258413	0.314026	0.253906	0.289917	0.395203	1.07391	0.711975
0.26001	0.254517	0.255737	0.258413	0.313721	0.253906	0.289917	0.395203	1.073	0.71167
0.260925	0.254517	0.255737	0.258413	0.313721	0.253906	0.289917	0.394897	1.07208	0.71167
0.255737	0.254517	0.255737	0.258413	0.313721	0.253906	0.289612	0.394897	1.06995	0.711365
0.257263	0.254517	0.255737	0.258413	0.313416	0.253906	0.289612	0.394897	1.06659	0.71106
0.262146	0.254517	0.255737	0.258413	0.313416	0.253906	0.289612	0.394592	1.06628	0.709534
0.257263	0.254517	0.255737	0.258413	0.313416	0.253906	0.289612	0.394592	1.06384	0.709534
0.25116	0.254517	0.255737	0.258108	0.31311	0.253906	0.289307	0.394287	1.06201	0.708008
0.252075	0.254517	0.255737	0.258108	0.31311	0.253906	0.289307	0.393982	1.06079	0.706177
0.25238	0.254517	0.255737	0.258108	0.31311	0.253906	0.289307	0.393982	1.05957	0.705872
0.25116	0.254517	0.255737	0.258108	0.3125	0.253906	0.289307	0.393982	1.05927	0.705566
0.258179	0.254517	0.255737	0.258108	0.312195		0.289001	0.393677	1.05835	0.704956
0.254211	0.254517	0.255737	0.258108	0.312195		0.289001	0.393372	1.05713	0.704956
0.255737	0.254517	0.255737	0.257803	0.31189		0.289001	0.393372	1.05682	0.704041
0.25238	0.254517	0.255737	0.257803	0.31189		0.289001	0.393372	1.05621	0.703735
0.257263	0.254517	0.255432	0.257803	0.31189		0.288696	0.393372	1.0556	0.700073
0.252991	0.254517	0.255432	0.257803	0.311584		0.288391	0.392761	1.05347	0.699463
0.255432	0.254517	0.255432	0.257803	0.311584		0.288086	0.392761	1.05316	0.697327
0.258789	0.254517	0.255432	0.257803	0.311584		0.288086	0.392456	1.05194	0.697327
0.256958	0.254517	0.255432	0.257803	0.311584		0.288086	0.392151	1.05133	0.697021
0.255432	0.254211	0.255432	0.257803	0.311279		0.288086	0.392151	1.05042	0.696716
0.258179	0.254211	0.255432	0.257803	0.311279		0.288086	0.391846	1.04584	0.696411
0.258789	0.254211	0.255432	0.257803	0.311279		0.287781	0.391846	1.04309	0.696106
0.256042	0.254211	0.255432	0.257803	0.310974		0.287781	0.391541	1.04218	0.696106
0.257263	0.254211	0.255432	0.257803	0.310974		0.287781	0.391541	1.04218	0.69519
0.253296	0.254211	0.255432	0.257803	0.310974		0.287781	0.391235	1.04034	0.69519
0.260925	0.254211	0.255432	0.257803	0.310974		0.287781	0.391235	1.03973	0.694275
0.254822	0.254211	0.255432	0.257803	0.310974		0.287781	0.39093	1.03821	0.694275
0.255737	0.254211	0.255432	0.257803	0.310669		0.287476	0.39032	1.03729	0.693665
0.259094	0.254211	0.255432	0.257803	0.310669		0.287476	0.39032	1.03607	0.693359
0.256653	0.254211	0.255432	0.257803	0.310364		0.287476	0.389709	1.03607	0.692749
0.258789	0.254211	0.255127	0.257803	0.310364		0.287476	0.389709	1.03516	0.692749
0.257874	0.254211	0.255127	0.257498	0.310364		0.28717	0.389709	1.03149	0.692444
0.253296	0.254211	0.255127	0.257498	0.310059		0.28717	0.389709	1.02997	0.692139
0.254822	0.254211	0.255127	0.257498	0.310059		0.28717	0.389099	1.02905	0.691528
0.257874	0.254211	0.255127	0.257498	0.310059		0.28717	0.388794	1.02783	0.690613
0.26062	0.254211	0.255127	0.257498	0.310059		0.28717	0.388794	1.02661	0.689697
0.260315	0.254211	0.255127	0.257498	0.310059		0.28717	0.388794	1.0257	0.686951
0.258484	0.254211	0.255127	0.257498	0.309753		0.28717	0.388184	1.02539	0.686951
0.259705	0.254211	0.255127	0.257498	0.309448		0.286865	0.388184	1.02325	0.686646
0.259399	0.254211	0.255127	0.257498	0.309448		0.286865	0.387878	1.01837	0.683289
0.258484	0.254211	0.255127	0.257498	0.309143		0.286865	0.387878	1.01593	0.682983
0.257568	0.254211	0.255127	0.257498	0.309143		0.286865	0.387268	1.01593	0.682678
0.256958	0.254211	0.255127	0.257498	0.309143		0.286865	0.386963	1.01288	0.682678
0.258179	0.254211	0.255127	0.257192	0.309143		0.28656	0.386658	1.01288	0.682068
0.260925	0.254211	0.255127	0.257192	0.308533		0.28656	0.386353	1.01166	0.681152
0.257874	0.254211	0.255127	0.257192	0.308533		0.28656	0.386353	1.00677	0.680237
0.258179	0.254211	0.255127	0.257192	0.308533		0.28656	0.386047	1.00677	0.680237
0.259094	0.254211	0.255127	0.257192	0.308533		0.286255	0.386047	1.00525	0.67749
0.259705	0.254211	0.255127	0.257192	0.308533		0.286255	0.386047	1.00403	0.675354
0.252686	0.254211	0.255127	0.257192	0.308228		0.286255	0.386047	1.00372	0.674133
0.258179	0.254211	0.255127	0.257192	0.308228		0.286255	0.385742	1.00159	0.674133
0.258789	0.254211	0.255127	0.257192	0.308228		0.286255	0.385437	0.999451	0.673828
0.261841	0.254211	0.255127	0.257192	0.308228		0.286255	0.385437	0.996399	0.671692
0.26001	0.254211	0.255127	0.257192	0.307922		0.286255	0.385132	0.995483	0.671387
0.258789	0.253906	0.254822	0.257192	0.307617		0.28595	0.384827	0.995483	0.670471
0.26001	0.253906	0.254822	0.257192	0.307617		0.28595	0.384216	0.995483	0.669861
0.258484	0.253906	0.254822	0.256887	0.307617		0.28595	0.383911	0.993652	0.668335
0.260315	0.253906	0.254822	0.256887	0.307312		0.28595	0.383606	0.993347	0.66803
0.259399	0.253906	0.254822	0.256887	0.307312		0.285645	0.383606	0.991821	0.666809
0.257874	0.253906	0.254822	0.256887	0.307312		0.285645	0.383301	0.98999	0.666199
0.253296	0.253906	0.254822	0.256887	0.307007		0.285339	0.383301	0.98999	0.665283
0.262756	0.253906	0.254822	0.256887	0.306702		0.285339	0.383301	0.989685	0.665283
0.252686	0.253906	0.254822	0.256887	0.306702		0.285034	0.382996	0.988464	0.664673
0.252686	0.253906	0.254822	0.256887	0.306702		0.285034	0.38269	0.985718	0.662842
0.252686	0.253906	0.254822	0.256887	0.306396		0.285034	0.38208	0.982361	0.662231
0.254211	0.253906	0.254822	0.256887	0.306396		0.285034	0.381775	0.982361	0.661926
0.253601	0.253906	0.254822	0.256887	0.306396		0.285034	0.38147	0.980225	0.661621
0.251465	0.253906	0.254822	0.256887	0.306396		0.285034	0.381165	0.978699	0.658569
0.25238	0.253906	0.254822	0.256887	0.306396		0.284729	0.380859	0.978394	0.658264
0.253296	0.253906	0.254822	0.256887	0.306396		0.284729	0.380859	0.975037	0.657959
0.254822	0.253906	0.254822	0.256887	0.306091		0.284729	0.380249	0.9729	0.655518
0.254517	0.253906	0.254822	0.256887	0.306091		0.284729	0.379944	0.972595	0.653076
0.252686	0.253906	0.254822	0.256887	0.306091		0.284424	0.379944	0.97229	0.651855
0.256348	0.253906	0.254822	0.256887	0.306091		0.284424	0.379944	0.971069	0.65094
0.256042	0.253906	0.254822	0.256582	0.306091		0.284424	0.379639	0.969238	0.65033
0.257263	0.253906	0.254822	0.256582	0.305786		0.284424	0.379639	0.968628	0.647583
0.259399	0.253906	0.254822	0.256582	0.305786		0.284424	0.379639	0.966492	0.645752
0.257568	0.253906	0.254822	0.256582	0.305481		0.284424	0.379333	0.963745	0.645142
0.255127	0.253906	0.254822	0.256582	0.305481		0.284424	0.379333	0.96344	0.644531
0.258179	0.253906	0.254822	0.256582	0.305176		0.284119	0.379028	0.962524	0.644226
0.258179	0.253906	0.254822	0.256582	0.305176		0.284119	0.379028	0.961609	0.643921
0.253601	0.253906	0.254822	0.256582	0.304871		0.284119	0.378723	0.960693	0.643616
0.25238	0.253906	0.254517	0.256582	0.304565		0.283813	0.378723	0.958862	0.643311
0.257874	0.253906	0.254517	0.256582	0.304565		0.283813	0.378723	0.957336	0.643311
0.26062	0.253906	0.254517	0.256582	0.304565		0.283813	0.378723	0.957031	0.6427
0.258179	0.253906	0.254517	0.256582	0.304565		0.283813	0.378418	0.956421	0.641785
0.259094	0.253906	0.254517	0.256582	0.30426		0.283813	0.378418	0.954895	0.640564
0.256958	0.253906	0.254517	0.256582	0.30426		0.283813	0.378418	0.95459	0.639343
0.258484	0.253906	0.254517	0.256277	0.30426		0.283813	0.378113	0.953979	0.638123
0.432739	0.253906	0.254517	0.256277	0.30426		0.283508	0.378113	0.953979	0.637817
0.26062	0.253906	0.254517	0.256277	0.30426		0.283508	0.378113	0.952148	0.637207
0.257568	0.253906	0.254517	0.256277	0.303955		0.283508	0.378113	0.946655	0.636597
0.26001	0.253906	0.254517	0.256277	0.303955		0.283203	0.378113	0.94574	0.636292
0.259094	0.253906	0.254517	0.256277	0.303955		0.283203	0.377808	0.943909	0.635986
0.257263	0.253906	0.254517	0.256277	0.303955		0.283203	0.377808	0.943604	0.635681
0.261536	0.253906	0.254517	0.256277	0.303955		0.283203	0.377808	0.943604	0.63446
0.257568	0.253906	0.254517	0.256277	0.303955		0.283203	0.377502	0.941467	0.633545
0.259399	0.253906	0.254517	0.256277	0.303955		0.282898	0.377502	0.938721	0.632324
0.257568		0.254517	0.256277	0.30365		0.282898	0.377502	0.929871	0.632324
0.258179		0.254517	0.256277	0.30365		0.282593	0.376892	0.92041	0.632324
0.250549		0.254517	0.256277	0.30365		0.282593	0.376892	0.917664	0.630493
0.258484		0.254517	0.256277	0.303345		0.282593	0.376892	0.913696	0.629578
0.257874		0.254517	0.256277	0.303345		0.282288	0.376587	0.91156	0.629272
0.256042		0.254517	0.256277	0.303345		0.282288	0.376282	0.905762	0.628662
0.25177		0.254517	0.256277	0.303345		0.282288	0.376282	0.904236	0.628357
0.260925		0.254517	0.256277	0.303345		0.282288	0.376282	0.9021	0.627441
0.26062		0.254517	0.256277	0.303345		0.281982	0.376282	0.898743	0.627136
0.258484		0.254517	0.256277	0.30304		0.281982	0.375977	0.896912	0.625916
0.258179		0.254517	0.256277	0.30304		0.281982	0.375671	0.895386	0.625305
0.26123		0.254517	0.256277	0.302734		0.281982	0.375671	0.891724	0.625
0.240173		0.254517	0.256277	0.302734		0.281982	0.375671	0.890198	0.624084
0.245667		0.254517	0.256277	0.302734		0.281677	0.375671	0.888367	0.622864
0.254211		0.254517	0.256277	0.302734		0.281677	0.375671	0.886536	0.621948
0.256348		0.254211	0.255972	0.302734		0.281677	0.375061	0.885925	0.621948
0.256042		0.254211	0.255972	0.302734		0.281677	0.374756	0.884399	0.621338
0.256958		0.254211	0.255972	0.302429		0.281677	0.374756	0.883484	0.621338
0.26001		0.254211	0.255972	0.302429		0.281677	0.374451	0.882568	0.621338
0.254211		0.254211	0.255972	0.302429		0.281372	0.374451	0.880737	0.621338
0.256653		0.254211	0.255972	0.302429		0.281372	0.374451	0.879517	0.621033
0.257568		0.254211	0.255972	0.302124		0.281372	0.374451	0.878906	0.619812
0.256348		0.254211	0.255972	0.302124		0.281372	0.374146	0.87677	0.618591
0.257263		0.254211	0.255972	0.302124		0.281067	0.374146	0.875549	0.618286
0.255432		0.254211	0.255972	0.301819		0.281067	0.374146	0.874939	0.617981
0.256348		0.254211	0.255972	0.301819		0.281067	0.374146	0.874329	0.617676
0.259094		0.254211	0.255972	0.301819		0.281067	0.374146	0.873718	0.617676
0.26062		0.254211	0.255972	0.301819		0.281067	0.37384	0.872803	0.61676
0.260925		0.254211	0.255972	0.301819		0.281067	0.373535	0.872498	0.61676
0.259705		0.254211	0.255972	0.301819		0.281067	0.373535	0.870667	0.616455
0.259705		0.254211	0.255972	0.301819		0.281067	0.37323	0.869446	0.614624
0.249329		0.254211	0.255972	0.301819		0.281067	0.37323	0.869141	0.614014
0.260315		0.254211	0.255972	0.301819		0.280762	0.372925	0.865173	0.612488
0.257568		0.254211	0.255972	0.301819		0.280762	0.372925	0.863342	0.612183
0.25177		0.254211	0.255972	0.301514		0.280762	0.37262	0.861816	0.610962
0.256348		0.254211	0.255972	0.301514		0.280457	0.37262	0.860596	0.610962
0.261536		0.254211	0.255667	0.301514		0.280457	0.37262	0.857849	0.610657
0.260925		0.254211	0.255667	0.301514		0.280457	0.371399	0.857849	0.610046
0.259094		0.254211	0.255667	0.301208		0.280457	0.371094	0.857239	0.609436
0.258789		0.254211	0.255667	0.301208		0.280151	0.371094	0.852051	0.609131
0.257874		0.254211	0.255667	0.301208		0.280151	0.371094	0.851746	0.609131
0.258789		0.254211	0.255667	0.301208		0.280151	0.370789	0.848083	0.608826
0.257874		0.254211	0.255667	0.301208		0.280151	0.370789	0.848083	0.608826
0.26062		0.254211	0.255667	0.300903		0.280151	0.370483	0.846252	0.608521
0.26001		0.254211	0.255667	0.300903		0.280151	0.370483	0.845642	0.607605
0.26001		0.254211	0.255667	0.300903		0.280151	0.370483	0.845337	0.6073
0.259705		0.254211	0.255667	0.300903		0.279846	0.369873	0.841064	0.606995
0.256958		0.254211	0.255667	0.300903		0.279846	0.369568	0.840454	0.606079
0.307312		0.254211	0.255667	0.300598		0.279846	0.369568	0.840454	0.606079
0.252991		0.254211	0.255667	0.300598		0.279846	0.369568	0.839844	0.605774
0.259094		0.254211	0.255667	0.300293		0.279846	0.369568	0.838623	0.605469
0.265198		0.254211	0.255667	0.300293		0.279846	0.369263	0.838318	0.604858
0.254822		0.254211	0.255667	0.300293		0.279846	0.369263	0.835876	0.604858
0.26062		0.254211	0.255667	0.300293		0.279541	0.369263	0.833435	0.604248
0.26001		0.254211	0.255667	0.300293		0.279541	0.369263	0.833435	0.603638
0.258484		0.254211	0.255361	0.299988		0.279541	0.368958	0.831909	0.601807
0.258789		0.254211	0.255361	0.299988		0.279541	0.368958	0.830994	0.601196
0.257874		0.254211	0.255361	0.299988		0.279236	0.368958	0.828552	0.600891
0.259705		0.254211	0.255361	0.299988		0.279236	0.368958	0.828247	0.600281
0.256653		0.254211	0.255361	0.299988		0.279236	0.368958	0.827942
0.257568		0.253906	0.255361	0.299988		0.279236	0.368347	0.827332
0.256653		0.253906	0.255361	0.299683		0.279236	0.368347	0.825806
0.26062		0.253906	0.255361	0.299683		0.279236	0.368347	0.824585
0.258179		0.253906	0.255361	0.299683		0.279236	0.368347	0.823975
0.259399		0.253906	0.255361	0.299377		0.279236	0.368347	0.823669
0.259094		0.253906	0.255361	0.299072		0.279236	0.368347	0.822144
0.263367		0.253906	0.255361	0.299072		0.278931	0.368042	0.820618
0.26001		0.253906	0.255361	0.299072		0.278931	0.368042	0.817871
0.259094		0.253906	0.255361	0.299072		0.278931	0.368042	0.817871
0.258484		0.253906	0.255361	0.299072		0.278931	0.367737	0.816956
0.254822		0.253906	0.255361	0.298767		0.278931	0.367432	0.816956
0.26001		0.253906	0.255361	0.298767		0.278931	0.367432	0.816956
0.260315		0.253906	0.255361	0.298462		0.278931	0.367126	0.81543
0.260315		0.253906	0.255361	0.298462		0.278625	0.367126	0.815125
0.257568		0.253906	0.255361	0.298462		0.278625	0.366821	0.814514
0.255127		0.253906	0.255361	0.298462		0.278625	0.366821	0.810852
0.259399		0.253906	0.255361	0.298157		0.278625	0.366516	0.810242
0.258484		0.253906	0.255056	0.298157		0.278625	0.366516	0.810242
0.259705		0.253906	0.255056	0.298157		0.278625	0.366211	0.809326
0.259094		0.253906	0.255056	0.298157		0.27832	0.366211	0.808716
0.249939		0.253906	0.255056	0.298157		0.27832	0.365906	0.805969
0.255737		0.253906	0.255056	0.298157		0.27832	0.365906	0.805359
0.253296		0.253906	0.255056	0.298157		0.27832	0.365906	0.802917
0.25238		0.253906	0.255056	0.297852		0.27832	0.365906	0.802612
0.252686		0.253906	0.255056	0.297852		0.27832	0.365601	0.801392
0.255127		0.253906	0.255056	0.297852		0.27832	0.365601	0.800476
0.253906		0.253906	0.255056	0.297546		0.27832	0.365601	0.800476
0.255432		0.253906	0.255056	0.297546		0.278015	0.365295	0.79895
0.253296		0.253906	0.255056	0.297546		0.278015	0.365295	0.797424
0.258789		0.253906	0.255056	0.297546		0.278015	0.365295	0.796204
0.253296		0.253906	0.255056	0.297546		0.278015	0.365295	0.795898
0.257568		0.253906	0.255056	0.297546		0.278015	0.36499	0.794373
0.257874		0.253906	0.255056	0.297241		0.27771	0.36499	0.793457
0.259399		0.253906	0.255056	0.297241		0.277405	0.36499	0.793152
0.258789		0.253906	0.255056	0.297241		0.277405	0.36438	0.792236
0.257263		0.253906	0.255056	0.297241		0.277405	0.36438	0.791931
0.259705		0.253906	0.255056	0.297241		0.277405	0.36438	0.791321
0.26001		0.253906	0.255056	0.296936		0.277405	0.36438	0.791016
0.258789		0.253906	0.255056	0.296936		0.277405	0.364075	0.790405
0.258789		0.253906	0.255056	0.296936		0.277405	0.364075	0.789185
0.256958		0.253906	0.254751	0.296936		0.2771	0.36377	0.788574
0.256348		0.253906	0.254751	0.296936		0.2771	0.36377	0.787964
0.253906		0.253906	0.254751	0.296631		0.2771	0.363464	0.787048
0.258484		0.253906	0.254751	0.296631		0.2771	0.363464	0.786438
0.259399		0.253906	0.254751	0.296631		0.2771	0.363159	0.786133
0.262756		0.253906	0.254751	0.296631		0.2771	0.363159	0.785522
0.258484			0.254751	0.296631		0.2771	0.363159	0.784912
0.256653			0.254751	0.296631		0.276794	0.363159	0.784607
0.258789			0.254751	0.296631		0.276794	0.363159	0.784302
0.260315			0.254751	0.296326		0.276794	0.363159	0.783997
0.259094			0.254751	0.296326		0.276794	0.363159	0.783081
0.257263			0.254751	0.296326		0.276794	0.362854	0.782776
0.252075			0.254751	0.296326		0.276794	0.362854	0.782776
0.257263			0.254751	0.296326		0.276794	0.362549	0.782166
0.259705			0.254751	0.296326		0.276794	0.362244	0.782166
0.372314			0.254751	0.296326		0.276794	0.361938	0.78125
0.26001			0.254751	0.296326		0.276489	0.361938	0.778809
0.257263			0.254751	0.296021		0.276489	0.361633	0.777893
0.261841			0.254751	0.296021		0.276489	0.361633	0.776672
0.257263			0.254751	0.296021		0.276489	0.361328	0.776672
0.256042			0.254751	0.296021		0.276184	0.361328	0.775757
0.258484			0.254751	0.295715		0.276184	0.361328	0.775146
0.259399			0.254751	0.295715		0.276184	0.361023	0.773926
0.258789			0.254446	0.295715		0.276184	0.361023	0.773315
0.257263			0.254446	0.295715		0.276184	0.361023	0.773315
0.258484			0.254446	0.295715		0.276184	0.360718	0.7724
0.258484			0.254446	0.295715		0.276184	0.360718	0.770569
0.26001			0.254446	0.295715		0.276184	0.360718	0.769958
0.257263			0.254446	0.29541		0.275879	0.360718	0.769653
0.257568			0.254446	0.29541		0.275879	0.360718	0.769653
0.26123			0.254446	0.29541		0.275879	0.360413	0.768738
0.259705			0.254446	0.29541		0.275879	0.360413	0.767517
0.258484			0.254446	0.29541		0.275879	0.360413	0.766907
0.259094			0.254446	0.29541		0.275574	0.360413	0.765381
0.26001			0.254446	0.295105		0.275574	0.360107	0.76355
0.258789			0.254446	0.295105		0.275574	0.359802	0.763245
0.257874			0.254446	0.295105		0.275574	0.359802	0.760803
0.258179			0.254446	0.295105		0.275574	0.359802	0.760803
0.258789			0.254446	0.295105		0.275574	0.359497	0.758972
0.255432			0.254446	0.295105		0.275269	0.358887	0.758972
0.262146			0.254446	0.2948		0.275269	0.358887	0.758667
0.358582			0.254446	0.2948		0.275269	0.358887	0.758667
0.249939			0.254446	0.2948		0.275269	0.358887	0.758667
0.249939			0.254446	0.2948		0.275269	0.358887	0.757751
0.254211			0.254446	0.2948		0.275269	0.358887	0.757751
0.253296			0.254446	0.294495		0.275269	0.358582	0.757141
0.252075			0.254446	0.294495		0.275269	0.358582	0.756836
0.25116			0.254446	0.294495		0.275269	0.358276	0.756226
0.254822			0.254446	0.294495		0.274963	0.358276	0.754395
0.254822			0.254446	0.294495		0.274963	0.358276	0.754395
0.253601			0.254446	0.294495		0.274963	0.357971	0.753784
0.249939			0.254446	0.294495		0.274963	0.357971	0.750732
0.252686			0.254446	0.294189		0.274963	0.357971	0.749817
0.258789			0.254446	0.294189		0.274963	0.357971	0.749207
0.254517			0.254446	0.294189		0.274963	0.357666	0.748291
0.253296			0.254446	0.294189		0.274963	0.357361	0.74585
0.252686			0.254446	0.293884		0.274658	0.357361	0.744629
0.253601			0.254141	0.293884		0.274658	0.357361	0.744324
0.253601			0.254141	0.293579		0.274658	0.357056	0.740967
0.250549			0.254141	0.293579		0.274658	0.357056	0.740051
0.258179			0.254141	0.293579		0.274658	0.357056	0.738831
0.254822			0.254141	0.293579		0.274658	0.357056	0.738831
0.256653			0.254141	0.293579		0.274658	0.35675	0.738525
0.255737			0.254141	0.293274		0.274658	0.35675	0.73822
0.258789			0.254141	0.293274		0.274353	0.35675	0.73761
0.256042			0.254141	0.293274		0.274353	0.356445	0.737305
0.256958			0.254141	0.293274		0.274353	0.356445	0.735779
0.256348			0.254141	0.293274		0.274353	0.356445	0.735779
0.254822			0.254141	0.293274		0.274353	0.356445	0.735779
0.256348			0.254141	0.293274		0.274048	0.35614	0.735168
0.253906			0.254141	0.293274		0.274048	0.35614	0.734863
0.259094			0.254141	0.293274		0.274048	0.35614	0.734253
0.26001			0.254141	0.293274		0.273743	0.35614	0.734253
0.259094			0.254141	0.292969			0.355835	0.733643
0.257568			0.254141	0.292969			0.355835	0.733337
0.256958			0.254141	0.292969			0.35553	0.733337
0.258179			0.254141	0.292969			0.35553	0.733032
0.258484			0.254141	0.292969			0.355225	0.733032
0.254517			0.254141	0.292969			0.355225	0.732727
0.258789			0.254141	0.292969			0.355225	0.732727
0.256653			0.254141	0.292969			0.355225	0.731506
0.256042			0.254141	0.292664			0.355225	0.730286
0.258179			0.254141	0.292664			0.354919	0.72998
0.26123			0.254141	0.292664			0.354919	0.729675
0.250854			0.254141	0.292664			0.354614	0.728149
0.26001			0.254141	0.292664			0.354614	0.728149
0.257263			0.254141	0.292664			0.354614	0.727844
0.253296			0.254141	0.292664			0.354614	0.727844
0.256653			0.254141	0.292358			0.354614	0.726624
0.26062			0.254141	0.292358			0.354309	0.726624
0.257263			0.254141	0.292358			0.354309	0.725708
0.26062			0.254141	0.292358			0.354309	0.725708
0.256653			0.254141	0.292358			0.354309	0.725098
0.26062			0.254141	0.292358			0.354309	0.722961
0.256348			0.254141	0.292358			0.354309	0.72113
0.262146			0.254141	0.292358			0.354004	0.720825
0.259094			0.253835	0.292053			0.354004	0.71991
0.258789			0.253835	0.292053			0.353699	0.71991
0.254517			0.253835	0.292053			0.353699	0.718384
0.257263			0.253835	0.292053			0.353699	0.717773
0.259399			0.253835	0.292053			0.353699	0.717468
0.255737			0.253835	0.291748			0.353394	0.717468
0.260315			0.253835	0.291748			0.353394	0.717468
0.256348			0.253835	0.291748			0.353394	0.715942
0.256958			0.253835	0.291748			0.353394	0.714722
0.258179			0.253835	0.291748			0.353394	0.714722
0.259399			0.253835	0.291748			0.353088	0.714111
0.256653			0.253835	0.291748			0.353088	0.712585
0.25238			0.253835	0.291748			0.353088	0.71228
0.257874			0.253835	0.291748			0.352783	0.711975
0.257874			0.253835	0.291748			0.352783	0.71167
0.259705			0.253835	0.291748			0.352478	0.71167
0.25177			0.253835	0.291748			0.352478	0.71167
0.258179			0.253835	0.291443			0.352173	0.711365
0.259399			0.253835	0.291443			0.352173	0.710449
0.259399			0.253835	0.291138			0.352173	0.709839
0.259399			0.253835	0.291138			0.352173	0.709229
0.256958			0.253835	0.291138			0.351868	0.708923
0.257874			0.253835	0.291138			0.351868	0.708618
0.259094			0.253835	0.290833			0.351868	0.708618
0.256042			0.253835	0.290833			0.351868	0.706787
0.257568			0.253835	0.290833			0.351868	0.706482
0.259094			0.253835	0.290833			0.351562	0.706177
0.261841			0.253835	0.290833			0.351562	0.704956
0.26001			0.253835	0.290833			0.351562	0.703735
0.25116			0.253835	0.290527			0.351257	0.703735
0.248718			0.253835	0.290527			0.351257	0.703125
0.246277			0.253835	0.290527			0.351257	0.702515
0.255737			0.253835	0.290527			0.351257	0.702209
0.252686			0.253835	0.290527			0.351257	0.700989
0.25116			0.253835	0.290527			0.351257	0.700378
0.255127			0.253835	0.290222			0.350952	0.700378
0.255127			0.253835	0.290222			0.350952	0.700073
0.256042			0.253835	0.290222			0.350952	0.699768
0.253296			0.253835	0.290222			0.350952	0.699768
0.253906			0.253835	0.290222			0.350647	0.699158
0.257568			0.253835	0.289917			0.350647	0.698547
0.256653			0.253835	0.289917			0.350342	0.697327
0.259705			0.253835	0.289917			0.350342	0.697021
0.252075				0.289917			0.350342	0.695496
0.253296				0.289917			0.350342	0.694885
0.256348				0.289917			0.350037	0.693665
0.253601				0.289917			0.350037	0.693054
0.256042				0.289612			0.350037	0.693054
0.256348				0.289612			0.350037	0.692444
0.258484				0.289612			0.349731	0.692139
0.258789				0.289612			0.349731	0.691833
0.255127				0.289307			0.349731	0.691223
0.254211				0.289307			0.349731	0.690613
0.254211				0.289307			0.349426	0.690308
0.257568				0.289307			0.349426	0.689697
0.259094				0.289307			0.349426	0.689392
0.255737				0.289307			0.349426	0.689087
0.256958				0.289307			0.349121	0.689087
0.256348				0.289307			0.349121	0.688782
0.252075				0.289307			0.349121	0.688171
0.259705				0.289307			0.348816	0.687561
0.261536				0.289307			0.348816	0.686646
0.255127				0.289001			0.348816	0.686646
0.258484				0.289001			0.348511	0.686646
0.258484				0.289001			0.348511	0.685425
0.257874				0.289001			0.348511	0.684814
0.256958				0.289001			0.348511	0.684509
0.259399				0.289001			0.348511	0.683899
0.253906				0.289001			0.348511	0.682983
0.259399				0.289001			0.348511	0.682678
0.256042				0.289001			0.348206	0.682068
0.258179				0.289001			0.348206	0.681763
0.255432				0.288696			0.348206	0.681763
0.256348				0.288696			0.348206	0.681763
0.262451				0.288696			0.348206	0.681458
0.258179				0.288696			0.3479	0.681458
0.26001				0.288696			0.3479	0.681458
0.259399				0.288696			0.3479	0.680542
0.255737				0.288696			0.3479	0.680237
0.257263				0.288696			0.3479	0.679932
0.257263				0.288696			0.3479	0.679932
0.254822				0.288696			0.347595	0.679626
0.255432				0.288696			0.347595	0.679626
0.260315				0.288391			0.347595	0.678406
0.259094				0.288391			0.34729	0.678101
0.258484				0.288391			0.34729	0.67749
0.259094				0.288391			0.346985	0.675659
0.260315				0.288391			0.346985	0.674744
0.253906				0.288391			0.346985	0.674744
0.256958				0.288086			0.34668	0.674438
0.255432				0.288086			0.34668	0.674438
0.256348				0.288086			0.34668	0.672913
0.252991				0.288086			0.346375	0.672302
0.258179				0.288086			0.346375	0.671997
0.262756				0.287781			0.346375	0.671387
0.26123				0.287781			0.346375	0.671082
0.257263				0.287781			0.346069	0.671082
0.258179				0.287781			0.346069	0.670776
0.258179				0.287781			0.346069	0.670166
0.261536				0.287781			0.345764	0.670166
0.258179				0.287476			0.345764	0.668945
0.258789				0.287476			0.345764	0.668945
0.257568				0.287476			0.345764	0.667725
0.261536				0.287476			0.345459	0.667419
0.26062				0.287476			0.345459	0.667419
0.259094				0.287476			0.345459	0.666809
0.257874				0.28717			0.345459	0.665588
0.26062				0.28717			0.345154	0.665283
0.260315				0.28717			0.345154	0.665283
0.259399				0.28717			0.345154	0.664062
0.256958				0.28717			0.345154	0.664062
0.252075				0.28717			0.345154	0.661011
0.249939				0.28717			0.344543	0.661011
0.25116				0.28717			0.343933	0.660095
0.253601				0.28717			0.343933	0.65918
0.248718				0.286865			0.343933	0.65918
0.246277				0.286865			0.343933	0.657654
0.255432				0.286865			0.343628	0.657043
0.252075				0.286865			0.343628	0.657043
0.256958				0.286865			0.343628	0.656738
0.252686				0.286865			0.343628	0.656433
0.254517				0.28656			0.343628	0.655823
0.25116				0.28656			0.343628	0.655518
0.255737				0.28656			0.343323	0.655212
0.247192				0.28656			0.343018	0.655212
0.259705				0.28656			0.343018	0.654907
0.256348				0.28656			0.342712	0.654297
0.258789				0.286255			0.342712	0.654297
0.258789				0.286255			0.342712	0.653992
0.256958				0.286255			0.342712	0.653992
0.259705				0.286255			0.342407	0.653687
0.256653				0.286255			0.342407	0.652161
0.256042				0.286255			0.342407	0.648499
0.257874				0.286255			0.342407	0.648193
0.259705				0.286255			0.342407	0.647888
0.256958				0.286255			0.342102	0.647888
0.255127				0.286255			0.342102	0.647583
0.254822				0.28595			0.342102	0.645447
0.258484				0.28595			0.342102	0.644531
0.26001				0.28595			0.342102	0.644531
0.249634				0.28595			0.342102	0.643005
0.257874				0.28595			0.341797	0.642395
0.258179				0.28595			0.341797	0.642395
0.255737				0.28595			0.341797	0.64209
0.258484				0.28595			0.341797	0.64209
0.253601				0.285645			0.341492	0.64209
0.258484				0.285645			0.341492	0.640869
0.259094				0.285645			0.341492	0.640259
0.258789				0.285339			0.341492	0.639954
0.256348				0.285339			0.341492	0.639954
0.259399				0.285339			0.341492	0.639648
0.258484				0.285034			0.341492	0.639343
0.260315				0.285034			0.341187	0.638733
0.258789				0.285034			0.341187	0.638123
0.25238				0.285034			0.341187	0.638123
0.259094				0.285034			0.340881	0.637817
0.257568				0.285034			0.340881	0.637512
0.257263				0.285034			0.340881	0.637207
0.256042				0.285034			0.340576	0.637207
0.256042				0.285034			0.340576	0.636292
0.259094				0.285034			0.340576	0.635681
0.257874				0.285034			0.340576	0.635376
0.256042				0.285034			0.340576	0.634766
0.259094				0.285034			0.340271	0.634766
0.256653				0.285034			0.340271	0.63446
0.258484				0.285034			0.340271	0.634155
0.261536				0.285034			0.339966	0.63385
0.259399				0.285034			0.339966	0.633545
0.259705				0.284729			0.339661	0.632019
0.260315				0.284729			0.339661	0.631409
0.256653				0.284729			0.339661	0.631104
0.258484				0.284729			0.339661	0.630798
0.257263				0.284729			0.339661	0.629883
0.26123				0.284729			0.339661	0.629272
0.258789				0.284729			0.339661	0.629272
0.259094				0.284729			0.339355	0.627136
0.258789				0.284729			0.339355	0.626831
0.258789				0.284424			0.339355	0.626831
0.259705				0.284424			0.339355	0.626831
0.258179				0.284424			0.339355	0.626831
0.259399				0.284424			0.33905	0.626526
0.258484				0.284424			0.33905	0.626221
0.257568				0.284424			0.33905	0.626221
0.259705				0.284424			0.33905	0.626221
0.26001				0.284424			0.33905	0.625305
0.246887				0.284424			0.338745	0.624695
0.249329				0.284424			0.338745	0.62439
0.248718				0.284424			0.33844	0.62439
0.25238				0.284119			0.33844	0.62439
0.25177				0.284119			0.33844	0.623779
0.257568				0.284119			0.338135	0.622559
0.250244				0.284119			0.338135	0.621643
0.246887				0.284119			0.338135	0.620422
0.256653				0.283813			0.338135	0.619812
0.258179				0.283813			0.338135	0.617676
0.254211				0.283813			0.338135	0.617676
0.257263				0.283813			0.33783	0.617065
0.255737				0.283813			0.33783	0.61676
0.256348				0.283813			0.33783	0.616455
0.257263				0.283508			0.33783	0.61615
0.26001				0.283508			0.33783	0.61615
0.259094				0.283508			0.337524	0.615845
0.259705				0.283508			0.337524	0.615234
0.254211				0.283508			0.337219	0.615234
0.259094				0.283508			0.337219	0.614624
0.258179				0.283508			0.336914	0.613708
0.259094				0.283203			0.336914	0.613708
0.257568				0.283203			0.336914	0.613403
0.256653				0.283203			0.336609	0.612488
0.256958				0.283203			0.336609	0.612488
0.257568				0.283203			0.336609	0.609436
0.257874				0.283203			0.336609	0.608521
0.257568				0.283203			0.336609	0.60791
0.258179				0.283203			0.336304	0.6073
0.259094				0.283203			0.336304	0.605774
0.257874				0.283203			0.336304	0.605774
0.255737				0.282898			0.336304
0.26001				0.282898			0.336304
0.256653				0.282898			0.335999
0.257263				0.282898			0.335999
0.259399				0.282898			0.335999
0.255737				0.282593			0.335693
0.257568				0.282593			0.335693
0.258484				0.282593			0.335693
0.257263				0.282593			0.335693
0.257874				0.282288			0.335388
0.260315				0.282288			0.335388
0.257874				0.282288			0.335388
0.257874				0.282288			0.335388
0.26062				0.282288			0.335083
0.254822				0.282288			0.335083
0.259399				0.282288			0.335083
0.261841				0.281982			0.335083
0.259094				0.281982			0.335083
0.263977				0.281982			0.335083
0.883179				0.281982			0.335083
0.702515				0.281982			0.335083
0.259705				0.281982			0.335083
0.259399				0.281982			0.334778
0.257874				0.281982			0.334778
0.258179				0.281982			0.334778
0.259399				0.281982			0.334778
0.259705				0.281982			0.334778
0.259094				0.281982			0.334778
0.260315				0.281982			0.334778
0.258789				0.281677			0.334778
0.26001				0.281677			0.334778
0.259705				0.281677			0.334473
0.258484				0.281677			0.334473
0.26001				0.281677			0.334473
0.259094				0.281677			0.334167
0.254517				0.281677			0.334167
0.258179				0.281677			0.334167
0.258179				0.281372			0.334167
0.26123				0.281372			0.334167
0.259705				0.281372			0.334167
0.259094				0.281372			0.334167
0.257263				0.281372			0.334167
0.252686				0.281372			0.333862
0.248413				0.281372			0.333862
0.249634				0.281372			0.333557
0.252686				0.281372			0.333557
0.25177				0.281067			0.333557
0.25238				0.281067			0.333557
0.250549				0.281067			0.333252
0.25177				0.281067			0.333252
0.252686				0.281067			0.333252
0.249939				0.281067			0.333252
0.25238				0.281067			0.332947
0.252075				0.281067			0.332947
0.252686				0.281067			0.332642
0.256042				0.280762			0.332336
0.253296				0.280762			0.332336
0.254517				0.280762			0.332336
0.255432				0.280762			0.332336
0.253296				0.280762			0.332336
0.252686				0.280762			0.332031
0.257263				0.280762			0.332031
0.257568				0.280762			0.332031
0.257263				0.280762			0.331726
0.257263				0.280762			0.331726
0.253601				0.280762			0.331726
0.258484				0.280762			0.331726
0.259094				0.280762			0.331726
0.257568				0.280762			0.331421
0.256958				0.280457			0.331116
0.256958				0.280457			0.331116
0.259705				0.280457			0.331116
0.259705				0.280457			0.331116
0.256958				0.280457			0.330811
0.26123				0.280457			0.330811
0.258789				0.280457			0.330811
0.253906				0.280457			0.330811
0.258179				0.280457			0.330811
0.254822				0.280457			0.330505
0.258484				0.280457			0.330505
0.258789				0.280457			0.330505
0.262146				0.280457			0.330505
0.257874				0.280457			0.330505
0.255127				0.280457			0.3302
0.259094				0.280457			0.3302
0.259094				0.280457
0.257568				0.280151
0.258789				0.280151
0.259399				0.280151
0.255127				0.280151
0.26001				0.280151
0.26062				0.280151
0.259399				0.280151
0.256958				0.280151
0.257874				0.280151
0.259094				0.280151
0.255432				0.280151
0.255127				0.280151
0.256348				0.280151
0.260925
0.257874
0.25177
0.258789
0.257263
0.26123
0.258179
0.255737
0.257263
0.256348
0.253601
0.258179
0.258179
0.256958
0.259705
0.26001
0.258484
0.257874
0.248108
0.252075
0.256348
0.248108
0.25177
0.252075
0.253906
0.25177
0.251465
0.239258
0.251465
0.25238
0.254211
0.257568
0.245361
0.256653
0.256653
0.250549
0.255737
0.258484
0.255432
0.257263
0.256958
0.257874
0.256042
0.259094
0.257263
0.257263
0.260315
0.253601
0.264587
0.258484
0.259399
0.249023
0.26062
0.263062
0.255127
0.26001
0.26062
0.248718
0.254211
0.256958
0.258484
0.261841
0.257568
0.257263
0.259094
0.252686
0.26825
0.26123
0.257263
0.260315
0.257568
0.255737
0.253601
0.257263
0.259094
0.259094
0.259705
0.26123
0.259094
0.253906
0.255737
0.259094
0.258789
0.250244
0.260315
0.261841
0.26062
0.26123
0.259399
0.258484
0.257874
0.257568
0.254517
0.257568
0.259094
0.260925
0.257263
0.256958
0.259094
0.26123
0.261536
0.260315
0.250244
0.248718
0.249023
0.250549
0.25177
0.249023
0.250549
0.252075
0.254211
0.255127
0.254822
0.244751
0.25177
0.246277
0.257263
0.252991
0.254211
0.255737
0.258179
0.259094
0.256348
0.257263
0.258789
0.258789
0.258484
0.257874
0.255432
0.256958
0.254211
0.259094
0.258484
0.257568
0.260315
0.255127
0.250549
0.259705
0.258484
0.259705
0.262146
0.255737
0.254517
0.255737
0.259399
0.256348
0.25238
0.258484
0.258484
0.257874
0.253296
0.253601
0.259399
0.258179
0.259094
0.257874
0.259094
0.255737
0.26001
0.25116
0.258484
0.257568
0.256348
0.259094
0.259094
0.255737
0.260315
0.258179
0.257874
0.257568
0.260925
0.254517
0.26062
0.256348
0.260925
0.259094
0.258789
0.26001
0.259094
0.256042
0.257263
0.26001
0.26001
0.248413
0.248718
0.246887
0.249634
0.249634
0.25116
0.249023
0.246277
0.252991
0.254211
0.249939
0.254517
0.251465
0.255737
0.249939
0.254517
0.254517
0.257263
0.256042
0.255737
0.255432
0.257568
0.256348
0.256958
0.258484
0.256348
0.253906
0.254822
0.259705
0.259705
0.257263
0.259094
0.257874
0.254517
0.261841
0.253601
0.257568
0.258789
0.259094
0.258789
0.259094
0.258484
0.26001
0.260315
0.256042
0.257874
0.254211
0.258789
0.26001
0.259705
0.261536
0.260925
0.259094
0.259094
0.260315
0.259705
0.258179
0.258789
0.256653
0.249634
0.256042
0.257874
0.263062
0.260315
0.261841
0.253906
0.260315
0.258789
0.256653
0.26062
0.256653
0.256653
0.256042
0.26001
0.256958
0.259094
0.256958
0.257568
0.244446
0.25116
0.252075
0.254517
0.248718
0.241699
0.240784
0.256348
0.254822
0.254822
0.243225
0.253296
0.249329
0.251465
0.253296
0.252991
0.253906
0.257568
0.255737
0.256958
0.257263
0.256653
0.260925
0.257568
0.255127
0.258789
0.259705
0.26001
0.259094
0.258789
0.260315
0.257568
0.260315
0.259094
0.252075
0.258789
0.253601
0.259399
0.258484
0.251465
0.258484
0.26001
0.259094
0.252075
0.256348
0.259705
0.256958
0.257263
0.258789
0.256653
0.260315
0.259094
0.252991
0.258484
0.259399
0.256958
0.258484
0.256958
0.260315
0.257568
0.258179
0.254517
0.257568
0.249939
0.25116
0.250854
0.26062
0.255737
0.256653
0.26001
0.257263
0.26062
0.256958
0.259399
0.258179
0.258789
0.260925
0.26001
0.26001
0.258179
0.257263
0.256042
0.255432
0.256348
0.255127
0.250549
0.253296
0.25238
0.254211
0.255127
0.259094
0.254517
0.256653
0.259399
0.256958
0.256653
0.256958
0.258484
0.257263
0.259094
0.255737
0.254211
0.257568
0.255737
0.256958
0.257568
0.258179
0.257568
0.258789
0.259094
0.258484
0.249023
0.258179
0.257263
0.257874
0.257874
0.259399
0.256348
0.256042
0.257874
0.263672
0.256653
0.258789
0.254517
0.259705
0.259399
0.260315
0.257568
0.256653
0.259705
0.257263
0.262146
0.258789
0.257874
0.254517
0.259705
0.260315
0.259094
0.259094
0.258179
0.26001
0.255127
0.254517
0.261841
0.260315
0.249329
0.245972
0.245667
0.244141
0.248108
0.249634
0.250854
0.247498
0.239868
0.254822
0.257568
0.256042
0.255737
0.256958
0.252686
0.254517
0.25177
0.257874
0.257568
0.258179
0.255432
0.257263
0.259705
0.255127
0.257263
0.255737
0.258789
0.257874
0.258789
0.257568
0.258789
0.25177
0.256042
0.257874
0.26123
0.259399
0.258179
0.245361
0.252686
0.251465
0.259399
0.257263
0.258179
0.254211
0.258484
0.258789
0.250244
0.259094
0.258484
0.256653
0.259399
0.257263
0.255432
0.257263
0.259094
0.258484
0.253906
0.254822
0.255737
0.258179
0.256348
0.258789
0.26062
0.258179
0.252991
0.257263
0.257263
0.259094
0.414429
0.253296
0.26062
0.259399
0.257568
0.258179
0.259705
0.25238
0.260315
0.259705
0.262146
0.26123
0.256653
0.257874
0.26001
0.259399
0.262146
0.260925
0.260315
0.252686
0.256042
0.257874
0.260925
0.250549
0.259094
0.246887
0.310669
0.244446
0.252075
0.248718
0.249023
0.252686
0.24353
0.253906
0.252075
0.24353
0.257874
0.253296
0.241699
0.258789
0.250549
0.252991
0.258789
0.256348
0.257568
0.254211
0.259399
0.257874
0.257874
0.257263
0.259094
0.261536
0.257568
0.259399
0.259094
0.257874
0.258179
0.256958
0.255432
0.253906
0.258484
0.26001
0.255432
0.254822
0.26123
0.256653
0.258789
0.253906
0.259094
0.258484
0.255737
0.259094
0.259094
0.253296
0.259094
0.260315
0.256653
0.26062
0.258179
0.259094
0.255737
0.258789
0.258484
0.25238
0.258789
0.255432
0.262146
0.257874
0.255127
0.259399
0.257263
0.256348
0.261841
0.258179
0.247803
0.245056
0.253296
0.250244
0.250244
0.252075
0.249939
0.239563
0.258179
0.252686
0.256042
0.257263
0.253296
0.257874
0.256348
0.256958
0.259094
0.257874
0.257568
0.256042
0.256042
0.258179
0.258789
0.259705
0.256958
0.256958
0.26001
0.259094
0.246582
0.253296
0.258179
0.315247
0.259094
0.256042
0.259094
0.258789
0.259094
0.256653
0.256348
0.259399
0.256653
0.256348
0.258484
0.261841
0.259399
0.258484
0.258484
0.257568
0.259399
0.255737
0.247498
0.259094
0.256348
0.255432
0.255737
0.258179
0.258789
0.256653
0.254211
0.257874
0.256348
0.26062
0.258179
0.247498
0.248718
0.247803
0.248718
0.253296
0.328064
0.252075
0.247498
0.254211
0.247803
0.25116
0.254517
0.253601
0.248413
0.258484
0.250244
0.253906
0.256653
0.255737
0.254822
0.249939
0.255737
0.26001
0.257568
0.259399
0.259094
0.255432
0.257263
0.259399
0.256042
0.256042
0.258789
0.251465
0.259705
0.255432
0.258484
0.258179
0.26001
0.258484
0.256348
0.256348
0.26001
0.260925
0.262146
0.255432
0.254517
0.255127
0.262451
0.253601
0.258789
0.259094
0.252686
0.26123
0.255737
0.261536
0.256958
0.258789
0.253906
0.259094
0.259399
0.258789
0.26062
0.254822
0.257568
0.249634
0.259705
0.256958
0.258484
0.259705
0.259094
0.25177
0.258484
0.249023
0.247192
0.25116
0.249329
0.249023
0.249634
0.240784
0.254211
0.25116
0.245056
0.256653
0.253906
0.243225
0.255737
0.245667
0.249939
0.254211
0.254211
0.255432
0.257263
0.258789
0.256348
0.258484
0.257874
0.257874
0.259094
0.256653
0.257874
0.258789
0.25116
0.250549
0.255127
0.25177
0.253296
0.257874
0.25238
0.261841
0.254211
0.256958
0.259094
0.262451
0.254517
0.25116
0.259705
0.257874
0.25238
0.257263
0.26123
0.257874
0.252991
0.258484
0.258789
0.263062
0.253906
0.253906
0.26123
0.25238
0.25116
0.257874
0.260315
0.252075
0.250244
0.252991
0.257568
0.259094
0.25177
0.260925
0.252991
0.259705
0.258789
0.258484
0.247498
0.250244
0.247192
0.244141
0.249634
0.253296
0.255127
0.249634
0.253906
0.249939
0.239563
0.254211
0.244446
0.24292
0.253296
0.256653
0.256958
0.256042
0.258484
0.255737
0.256958
0.259094
0.259399
0.257874
0.256958
0.257568
0.248718
0.256958
0.257568
0.257568
0.259399
0.258484
0.254517
0.256348
0.259094
0.257263
0.25177
0.258484
0.257568
0.258179
0.26001
0.249329
0.253906
0.259705
0.258179
0.253296
0.253296
0.256348
0.258179
0.259094
0.256653
0.257874
0.262146
0.249023
0.249329
0.251465
0.251465
0.250549
0.246277
0.249023
0.253906
0.234375
0.255737
0.256348
0.256653
0.256042
0.255127
0.263672
0.26062
0.258789
0.255127
0.257874
0.259094
0.259705
0.258789
0.256653
0.257568
0.257568
0.258179
0.252075
0.257874
0.256653
0.252991
0.257568
0.257568
0.259705
0.255737
0.257568
0.256958
0.255737
0.245361
0.252686
0.258179
0.257874
0.257874
0.256348
0.250854
0.258179
0.257263
0.255737
0.246582
0.25177
0.249634
0.248108
0.251465
0.252991
0.25116
0.255432
0.254822
0.247803
0.238342
0.256653
0.250244
0.244751
0.249023
0.259094
0.257874
0.258179
0.257568
0.256348
0.259399
0.257568
0.26001
0.253296
0.254822
0.255127
0.257874
0.25238
0.258484
0.257568
0.257874
0.260315
0.257568
0.254517
0.248108
0.25116
0.257568
0.254822
0.259094
0.252686
0.251465
0.254822
0.257263
0.256042
0.259094
0.254822
0.255127
0.256958
0.245361
0.255432
0.258789
0.26001
0.263062
0.248413
0.255737
0.252991
0.256042
0.256958
0.258484
0.256348
0.260315
0.249634
0.238037
0.249939
0.248718
0.248413
0.25238
0.249939
0.249329
0.256958
0.254822
0.249939
0.245056
0.256653
0.256042
0.259399
0.256042
0.254822
0.244141
0.259399
0.252686
0.259399
0.261536
0.258789
0.251465
0.252991
0.256653
0.258179
0.256042
0.243835
0.246277
0.244141
0.251465
0.246887
0.238953
0.249329
0.240479
0.247192
0.249329
0.246582
0.240173
0.253296
0.253296
0.254517
0.252686
0.253601
0.255127
0.252075
0.244446
0.255127
0.256348
0.250549
0.258789
0.248108
0.256348
0.256958
0.256958
0.259094
0.258179
0.259399
0.259399
0.258789
0.26001
0.261536
0.246582
0.247192
0.257568
0.241394
0.245972
0.26123
0.264587
0.254822
0.259094
0.257874
0.252991
0.260925
0.262146
0.25177
0.241089
0.256348
0.257568
0.254211
0.258179
0.259705
0.25177
0.254211
0.258484
0.258789
0.256348
0.244141
0.252991
0.253296
0.25116
0.245972
0.244446
0.252075
0.249329
0.252991
0.252991
0.254517
0.255737
0.255737
0.250854
0.260925
0.253906
0.256348
0.255127
0.257568
0.259094
0.255432
0.257263
0.257263
0.260925
0.258789
0.258179
0.248718
0.255737
0.262146
0.253601
0.256653
0.262756
0.250244
0.257568
0.25238
0.26001
0.258789
0.255432
0.255737
0.258179
0.260925
0.257263
0.257568
0.257874
0.257874
0.248718
0.244446
0.248413
0.247498
0.25238
0.249329
0.232544
0.253601
0.253906
0.256348
0.243835
0.248718
0.261841
0.249939
0.261841
0.25238
0.248413
0.255127
0.245056
0.254822
0.256958
0.258789
0.258484
0.258179
0.256042
0.257263
0.251465
0.245972
0.253601
0.251465
0.252991
0.255127
0.259705
0.255127
0.259705
0.259094
0.247803
0.244141
0.24353
0.250549
0.249634
0.248108
0.24231
0.252075
0.254211
0.249023
0.252075
0.25116
0.255432
0.257874
0.253296
0.259705
0.250854
0.258789
0.257263
0.256653
0.260925
0.258789
0.262146
0.257263
0.255737
0.255432
0.253601
0.245361
0.26001
0.258789
0.249634
0.262451
0.254822
0.257263
0.257874
0.257874
0.248413
0.244751
0.250244
0.253296
0.252075
0.250549
0.235291
0.253296
0.257263
0.255432
0.247498
0.256348
0.255737
0.257568
0.258789
0.25238
0.257263
0.246277
0.254517
0.258789
0.249634
0.254211
0.259399
0.253296
0.249023
0.251465
0.257568
0.259399
0.260315
0.250244
0.26123
0.258789
0.258179
0.247192
0.251465
0.256042
0.256348
0.257263
0.260925
0.255127
0.255127
0.259399
0.258179
0.255737
0.234985
0.24292
0.249329
0.249023
0.245667
0.245972
0.24231
0.243835
0.252991
0.255737
0.253296
0.254822
0.244141
0.252686
0.258789
0.256653
0.257874
0.258789
0.253906
0.256958
0.255127
0.256653
0.253296
0.261536
0.25177
0.258179
0.259094
0.256348
0.259399
0.258484
0.258789
0.255737
0.255127
0.258179
0.257263
0.254517
0.258179
0.257874
0.257874
0.258179
0.253906
[truncated: 1,417 more rows]

## Sheet: Source data of Figure 4c
ermE*p	e_C6p	e_A3p	e_D1p	g_C1p	g_C4p	g_D1p	gapdh(EL)p
0.0691979	0.0696546	0.243513	0.222499	0.130873	0.467537	2.04296	1.99021
0.0585167	0.102308	0.268843	0.25027	0.161086	0.478524	1.9096	1.96915
0.0710289	0.100172	0.238936	0.24264	0.217848	0.420846	1.99322	1.96641
0.0737755	0.0870496	0.219099	0.256068	0.148268	0.493477	1.8568	2.1013
0.0753014	0.0550062	0.266707	0.252711	0.314894	0.3238	2.02068	2.20109
0.074691	0.102614	0.251753	0.267665	0.193739	0.696419	1.98834	2.09245
0.0734703	0.0949842	0.238936	0.258204	0.140334	0.552376	2.18426	2.15012
0.0734703	0.0897962	0.231917	0.235927	0.365248	0.474556	2.00298	2.06589
0.0698082	0.0977308	0.263655	0.261561	0.240431	0.398568	2.0631	2.04423
0.0765221	0.0730115	0.220625	0.263698	0.175124	0.477608	2.08599	2.02073
0.0749962	0.101393	0.18492	0.265834	0.210219	0.335701	2.10186	2.21207
0.0762169	0.100477	0.301192	0.27682	0.241957	0.469674	1.95995	1.98136
0.0661461	0.119093	0.251448	0.227687	0.147353	0.525521	1.91845	2.05613
0.0664513	0.0577527	0.248701	0.307033	0.227004	0.375985	1.91876	2.10923
0.0597374	0.0962049	0.273726	0.249659	0.151625	0.468148	2.10857	2.1016
0.0579063	0.109938	0.256026	0.249659	0.318862	0.372933	1.98437	2.09061
0.0560753	0.101088	0.249922	0.239283	0.257521	0.422677	2.12414	2.14219
0.0719444	0.0891858	0.277083	0.249049	0.145522	0.519417	1.94317	1.99845
0.0749962	0.0955945	0.250227	0.271022	0.17665	0.383309	2.15527	2.14402
0.0740807	0.0852186	0.22032	0.280482	0.188857	0.388802	1.89343	2.26884
0.0704186	0.0965101	0.262434	0.198085	0.234633	0.451973	1.98467	2.05643
0.0621788	0.0833875	0.274641	0.249049	0.135146	0.407723	2.02252	2.06345
0.0542442	0.103224	0.20201	0.213649	0.153456	0.494393	2.02801	2.007
0.0774376	0.116652	0.231612	0.235621	0.17665	0.415352	1.92852	2.14555
0.0807945	0.0919324	0.251448	0.234401	0.169631	0.426644	2.00909	2.16538
0.0789635	0.116041	0.233137	0.236537	0.191298	0.528267	1.89831	2.15531
0.0679771	0.102614	0.236189	0.329921	0.258742	0.458382	2.11437	1.82114
0.0661461	0.0897962	0.247786	0.303981	0.361586	0.404976	1.97796	2.07108
0.0682823	0.104445	0.221541	0.262782	0.156203	0.416268	1.9865	2.119
0.0691979	0.0800306	0.247786	0.269496	0.13423	0.335701	1.95751	1.97007
0.079879	0.0958997	0.267012	0.257899	0.276442	0.471505	1.87695	2.08146
0.0673668	0.0849134	0.300581	0.203273	0.265151	0.470894	1.88671	2.00761
0.0582115	0.0916272	0.28105	0.282924	0.35121	0.503548	2.04479	2.05003
0.0576012	0.099867	0.290511	0.257289	0.173903	0.422982	1.94317	2.03721
0.0734703	0.111158	0.29753	0.244471	0.296584	0.329903	2.06524	2.1077
0.0719444	0.0962049	0.226424	0.235621	0.217543	0.3946	1.86749	2.06345
0.0789635	0.108412	0.253279	0.262782	0.169325	0.432137	2.00298	2.07047
0.067672	0.094679	0.236189	0.247523	0.497389	0.41169	1.95355	1.92246
0.0582115	0.0745374	0.234663	0.243861	0.146132	0.428475	1.92425	2.2432
0.0673668	0.105971	0.233748	0.233485	0.152846	0.400094	1.65142	2.14005
0.0768272	0.101088	0.290205	0.270717	0.146437	0.391854	2.02221	2.18888
0.0630943	0.0913221	0.248396	0.282924	0.213576	0.460518	2.07928	2.38572
0.0600426	0.0931531	0.272505	0.300929	0.318862	0.398262	1.99902	2.13761
0.0856773	0.0977308	0.214827	0.246303	0.156813	0.364388	1.99993	2.09946
0.0734703	0.0980359	0.193159	0.209071	0.185195	0.512093	2.12139	2.00883
0.0701134	0.101698	0.237105	0.21609	0.1678	0.405282	1.97704	2.19773
0.0633995	0.0958997	0.218184	0.240199	0.147963	0.427559	2.02709	1.98655
0.0682823	0.101698	0.259993	0.220668	0.181227	0.519417	1.98132	2.10038
0.0597374	0.10475	0.244734	0.242335	0.158644	0.500496	1.94225	2.02439
0.0682823	0.102003	0.26274	0.220363	0.201064	0.447701	1.91387	2.06559
0.0673668	0.102919	0.275862	0.250575	0.173598	0.409249	1.99993	2.20719
0.0768272	0.094679	0.263045	0.299708	0.252028	0.48127	1.83361	2.20444
0.0673668	0.109938	0.229781	0.273768	0.172377	0.430001	1.92883	2.27158
0.0722496	0.110243	0.230696	0.197474	0.338698	0.509346	2.02801	2.06467
0.0633995	0.100172	0.247481	0.238978	0.285903	0.438546	1.98711	2.0601
0.0716393	0.107496	0.194685	0.246608	0.157118	0.45472	2.02129	1.9069
0.0740807	0.102003	0.192854	0.198695	0.14308	0.521859	2.06005	2.35795
0.0856773	0.0916272	0.215437	0.249049	0.29933	0.548714	2.08721	2.10679
0.0673668	0.103834	0.245039	0.220973	0.183974	0.542611	2.05944	2.02836
0.0731651	0.0977308	0.217268	0.267665	0.306349	0.542	1.95904	2.01859
0.0768272	0.107191	0.254195	0.250575	0.178786	0.561226	1.87969	2.10221
0.0579063	0.0974256	0.238936	0.231959	0.284987	0.49775	2.07806	2.05338
0.0646202	0.103529	0.259383	0.25851	0.149794	0.565194	1.9978	2.06864
0.0780479	0.0992566	0.245955	0.282618	0.160475	0.476387	1.93462	2.15714
0.057296	0.101393	0.230086	0.298182	0.151015	0.575264	2.09942	2.11594
0.0661461	0.106886	0.20323	0.255458	0.1678	0.543221	2.01214	2.20628
0.0615685	0.100172	0.26396	0.250575	0.274001	0.493172	2.00756	2.11137
0.0524132	0.109633	0.225203	0.245997	0.133009	0.584725	2.16534	2.13242
0.0841515	0.0958997	0.258772	0.237147	0.211745	0.478829	1.91296	2.12693
0.0768272	0.0864393	0.29753	0.24142	0.149794	0.369271	2.05364	2.07536
0.0585167	0.0949842	0.247786	0.282313	0.145522	0.520943	2.03716	1.8657
0.0682823	0.0839979	0.296614	0.210597	0.135451	0.554207	1.96514	2.22886
0.0743858	0.0995618	0.26335	0.211818	0.133925	0.442818	1.99535	2.15195
0.0637047	0.0995618	0.253889	0.259425	0.178786	0.541695	2.04266	2.22367
0.0582115	0.0952894	0.305159	0.253016	0.337782	0.514229	1.89282	2.04362
0.0795738	0.0730115	0.214522	0.242946	0.144606	0.661934	1.89709	2.30302
0.0612633	0.0958997	0.210249	0.260341	0.201064	0.513619	1.91998	1.85838
0.0707237	0.0958997	0.25511	0.211818	0.14247	0.587777	1.98254	2.01096
0.0646202	0.08766	0.271895	0.24142	0.165968	0.438241	2.07653	2.23954
0.0777428	0.0928479	0.226118	0.244777	0.177565	0.527047	2.08996	2.19956
0.0670616	0.0919324	0.244429	0.235316	0.16841	0.563057	2.04907	2.05979
0.064315	0.0968152	0.224287	0.264918	0.331069	0.537117	1.98589	2.0134
0.0685875	0.0763685	0.238936	0.247828	0.253249	0.570687	2.07562	2.02409
0.0756065	0.0974256	0.234358	0.232264	0.138503	0.506295	2.03594	2.12968
0.0621788	0.100477	0.263655	0.243556	0.180007	0.509346	2.0158	2.02073
0.0759117	0.0852186	0.249312	0.23257	0.132704	0.588692	1.9273	2.13303
0.0652306	0.0681287	0.257246	0.285975	0.191298	0.53254	1.89312	2.12388
0.0630943	0.106886	0.247176	0.260341	0.338088	0.631112	1.99749	2.1367
0.0658409	0.0870496	0.229475	0.267054	0.152236	0.575264	1.98528	2.04484
0.0551598	0.0870496	0.239241	0.234706	0.143691	0.466317	2.06921	2.08939
0.0795738	0.112379	0.214522	0.226771	0.184889	0.52369	2.0158	2.20933
0.0661461	0.0830823	0.190108	0.262782	0.13362	0.640572	2.0451	2.24503
0.0734703	0.101088	0.260298	0.235927	0.318556	0.487069	1.96179	1.97404
0.0560753	0.0943738	0.292952	0.269801	0.160475	0.469979	2.10735	2.15073
0.0658409	0.0748426	0.245345	0.273463	0.403395	0.553902	1.96209	2.12724
0.0591271	0.0833875	0.256026	0.245082	0.327712	0.483101	1.96636	2.15348
0.0737755	0.116957	0.255415	0.249354	0.267897	0.564583	2.01061	2.07749
0.0640099	0.102614	0.242598	0.245082	0.484572	0.528267	2.05547	2.05827
0.0801842	0.100783	0.235274	0.20724	0.401869	0.487984	1.96728	2.03019
0.0792687	0.101088	0.266402	0.231959	0.352736	0.565499	2.04815	2.02409
0.0731651	0.0986463	0.259077	0.237758	0.262404	0.502022	2.00573	1.97892
0.0774376	0.100477	0.26335	0.228297	0.181532	0.569771	1.79943	2.07932
0.0682823	0.105665	0.286543	0.230128	0.133315	0.523385	1.87969	2.14005
0.0640099	0.0785047	0.317671	0.264308	0.139418	0.533761	1.95019	2.16965
0.0859825	0.079115	0.232527	0.238063	0.170546	0.496529	2.11315	2.09977
0.0753014	0.101393	0.276167	0.264003	0.187331	0.52369	1.94317	2.14738
0.0771324	0.0830823	0.240767	0.228908	0.134841	0.574959	1.9981	2.11513
0.0862877	0.0778943	0.241682	0.24264	0.296584	0.511788	1.98467	2.27871
0.0594322	0.0653821	0.222762	0.192592	0.245619	0.545968	1.99017	2.16457
0.0670616	0.0925428	0.253584	0.221278	0.137587	0.55024	2.01672	2.066
0.0661461	0.0873548	0.279829	0.219142	0.131484	0.579842	1.95721	1.99245
0.0713341	0.0968152	0.250227	0.261256	0.219679	0.500191	1.96911	2.11696
0.0820152	0.0885755	0.267012	0.219752	0.152236	0.47181	2.07836	2.05654
0.0829308	0.108412	0.183394	0.235621	0.135756	0.504158	1.82201	1.99398
0.0649254	0.0788099	0.250227	0.246608	0.170546	0.534981	2.08935	2.1661
0.0566856	0.0934583	0.248091	0.281703	0.148573	0.443734	2.05029	2.13314
0.069503	0.113905	0.260908	0.269801	0.184584	0.522164	1.86352	2.28725
0.0652306	0.0965101	0.277388	0.276515	0.135451	0.51484	1.97918	2.09926
0.0774376	0.0922376	0.216048	0.256068	0.33351	0.516976	1.84918	2.0776
0.0743858	0.0922376	0.243819	0.267665	0.150099	0.476082	2.08721	1.98849
0.0698082	0.0910169	0.251753	0.198085	0.163222	0.502022	1.94683	2.03335
0.0530235	0.0778943	0.255721	0.196864	0.156508	0.502022	1.93615	2.11391
0.0731651	0.0888807	0.241682	0.236537	0.26454	0.507821	2.12933	2.22164
0.0789635	0.0925428	0.24626	0.240504	0.142775	0.589608	2.1339	2.03975
0.0652306	0.0861341	0.23741	0.206325	0.451308	0.503548	2.10064	2.00985
0.074691	0.0714856	0.254195	0.217616	0.230361	0.518502	1.9392	2.11208
0.0621788	0.109327	0.21208	0.218837	0.214797	0.54963	2.09759	1.99062
0.0780479	0.0858289	0.216048	0.263698	0.135451	0.55024	1.92761	2.06814
0.0682823	0.0934583	0.243513	0.222194	0.134535	0.549935	2.03594	2.06661
0.0740807	0.106581	0.237715	0.282313	0.147048	0.557869	1.99169	2.12917
0.067672	0.0925428	0.264265	0.235927	0.179701	0.555733	2.07653	2.08065
0.0783531	0.0836927	0.235884	0.222804	0.256911	0.501717	1.95171	1.87496
0.0682823	0.0882703	0.264876	0.23257	0.310927	0.609444	1.95599	2.07729
0.0859825	0.0855237	0.22856	0.273158	0.288954	0.4889	1.81072	2.14657
0.0713341	0.0989515	0.29753	0.274989	0.173293	0.483712	1.87023	2.17434
0.0795738	0.0855237	0.230391	0.237758	0.215407	0.580147	1.98925	2.21279
0.0820152	0.104445	0.265486	0.228297	0.147048	0.512093	1.83147	2.02785
0.0615685	0.0971204	0.206282	0.294215	0.172072	0.611886	2.11804	2.13772
0.0670616	0.0730115	0.242293	0.228297	0.171462	0.54078	1.98498	2.10201
0.0820152	0.0891858	0.244734	0.264003	0.201674	0.558175	1.96697	2.11757
0.0829308	0.0870496	0.223067	0.210292	0.13362	0.46357	1.89648	2.20211
0.0853722	0.0907117	0.254805	0.22494	0.351515	0.481575	1.8861	2.04128
0.0670616	0.108107	0.247176	0.251796	0.243178	0.676888	1.91662	2.11971
0.0762169	0.0980359	0.235579	0.230739	0.15071	0.597542	1.99871	2.15816
0.0957481	0.111158	0.226424	0.241115	0.139723	0.684823	2.11254	2.16854
0.0704186	0.0833875	0.277083	0.251185	0.149184	0.474862	1.91692	2.17403
0.069503	0.0943738	0.31645	0.262172	0.167494	0.559395	1.77624	2.15023
0.0655357	0.054701	0.285628	0.260951	0.174513	0.593575	2.0216	2.03579
0.0685875	0.0952894	0.241072	0.239283	0.28224	0.555123	1.86474	2.11544
0.090255	0.0855237	0.256026	0.2167	0.393019	0.492867	1.97399	2.07699
0.0743858	0.077284	0.188277	0.280787	0.141249	0.474251	2.1098	2.02907
0.0716393	0.0858289	0.243208	0.240809	0.217848	0.541085	2.12933	1.9836
0.0707237	0.0952894	0.286238	0.242335	0.211134	0.560006	2.05608	2.09957
0.067672	0.0839979	0.304243	0.25088	0.13423	0.503853	1.99108	2.15267
0.0780479	0.0757581	0.217268	0.194423	0.173598	0.512703	2.09057	1.87832
0.0762169	0.106886	0.225203	0.24264	0.295363	0.481575	1.78936	2.09163
0.0838463	0.0925428	0.189497	0.195949	0.143996	0.547188	1.8327	2.02022
0.0899498	0.0910169	0.241988	0.265834	0.135756	0.485848	1.95293	2.15114
0.0765221	0.0836927	0.27159	0.234706	0.194655	0.49836	2.01611	1.99489
0.0847618	0.0974256	0.217879	0.241725	0.281935	0.500802	2.19494	1.9363
0.0731651	0.0846082	0.216963	0.235927	0.158644	0.698861	1.91174	2.09621
0.0801842	0.103224	0.22795	0.249965	0.175124	0.480355	1.93066	2.04067
0.0801842	0.106886	0.233443	0.240199	0.138503	0.531624	2.02526	2.26101
0.079879	0.0904065	0.249312	0.229213	0.135451	0.496224	1.93829	2.1368
0.0652306	0.104139	0.20201	0.217921	0.206557	0.568856	1.96392	2.29976
0.0685875	0.0846082	0.247481	0.244166	0.183669	0.570687	2.1339	2.00161
0.0685875	0.101088	0.191939	0.237452	0.198317	0.503853	1.96484	2.01778
0.0841515	0.099867	0.238936	0.269191	0.440932	0.523385	2.05151	2.21554
0.0814049	0.108717	0.24626	0.231349	0.218764	0.665291	2.04632	2.10506
0.0771324	0.0977308	0.243513	0.227687	0.338698	0.596322	2.01244	2.08156
0.0606529	0.0928479	0.217268	0.265223	0.13423	0.481881	1.84002	2.06753
0.0810997	0.0925428	0.226118	0.230128	0.283766	0.464486	2.08477	2.09041
0.0826256	0.111769	0.250227	0.294825	0.233107	0.536812	1.90624	1.94179
0.0734703	0.094679	0.303328	0.26797	0.147658	0.573433	2.10949	1.84871
0.0804894	0.0943738	0.262434	0.253627	0.179396	0.473641	1.85741	2.07088
0.0621788	0.0955945	0.248091	0.232264	0.138197	0.561837	1.89617	2.16305
0.057296	0.084303	0.218794	0.247828	0.309096	0.562447	1.95904	2.15633
0.0875084	0.0693494	0.236189	0.245387	0.22029	0.5243	1.92761	2.08431
0.0930016	0.0928479	0.245345	0.229213	0.30696	0.583199	2.08508	2.12642
0.0936119	0.101393	0.24687	0.249659	0.360365	0.41108	1.96758	2.00954
0.0911705	0.10536	0.236494	0.246913	0.300246	0.459603	2.03899	2.1133
0.0691979	0.0809461	0.252669	0.243861	0.380202	0.500496	1.99291	2.19631
0.0923912	0.089491	0.251753	0.275294	0.230055	0.520638	2.07714	1.99123
0.0832359	0.089491	0.22795	0.265529	0.132094	0.566414	2.00665	2.11056
0.0957481	0.0901014	0.254195	0.265529	0.269728	0.579232	1.95965	2.14931
0.0771324	0.104139	0.266402	0.257289	0.178786	0.562447	1.89861	2.09102
0.0856773	0.0934583	0.242903	0.32046	0.182448	0.487984	1.98589	2.08889
0.0789635	0.0989515	0.257552	0.244777	0.162917	0.489815	2.11926	2.16793
0.0710289	0.0897962	0.234969	0.252101	0.158949	0.529488	1.9038	1.94729
0.0884239	0.094679	0.255721	0.237452	0.166884	0.450753	1.99169	1.95949
0.0633995	0.0968152	0.256636	0.245692	0.166274	0.547188	2.12475	2.25612
0.0923912	0.0919324	0.228255	0.217921	0.218764	0.520333	2.03259	2.28054
0.0878136	0.0919324	0.263045	0.243556	0.260268	0.536202	2.09026	2.11483
0.0783531	0.105055	0.259993	0.236232	0.152541	0.592659	2.05486	2.01412
0.0862877	0.0965101	0.216658	0.274989	0.333205	0.531624	1.9096	2.00435
0.0749962	0.0995618	0.258467	0.248134	0.131484	0.470894	1.95629	2.12673
0.0899498	0.101698	0.210249	0.258204	0.164443	0.561226	2.03594	2.01443
0.0722496	0.094679	0.232222	0.266444	0.326186	0.517586	2.0097	2.17922
0.102462	0.0940687	0.254805	0.237758	0.207472	0.631112	1.97033	2.04159
0.0786583	0.0867444	0.248091	0.247523	0.180312	0.451058	2.14947	2.09377
0.0878136	0.0797254	0.24687	0.234096	0.239211	0.562447	2.08447	2.1307
0.0826256	0.0907117	0.222456	0.220973	0.228835	0.51484	2.04662	2.04738
0.0786583	0.0934583	0.239241	0.240809	0.196181	0.570076	1.89007	2.07485
0.0810997	0.0995618	0.213911	0.248744	0.134841	0.542	2.0277	2.26589
0.069503	0.0943738	0.24626	0.247828	0.181227	0.44587	2.04907	1.84688
0.0545494	0.0983411	0.240767	0.231654	0.174513	0.533455	1.84399	2.36599
0.0814049	0.0913221	0.241988	0.276515	0.152541	0.518197	2.01122	2.14443
0.0933067	0.100783	0.256636	0.245387	0.279799	0.4889	1.97094	2.12307
0.104903	0.0955945	0.220015	0.234706	0.185805	0.543831	1.87115	2.08034
0.0554649	0.0891858	0.259688	0.282008	0.2032	0.502327	1.87756	2.03396
0.0557701	0.0974256	0.226118	0.201747	0.155898	0.496224	1.99017	2.09499
0.07286	0.089491	0.265486	0.251796	0.158644	0.552681	2.03808	2.05746
0.0621788	0.0781995	0.292952	0.280787	0.164443	0.548714	1.86932	1.98025
0.0646202	0.0952894	0.283797	0.236537	0.144301	0.504464	1.85864	2.11788
0.0579063	0.0916272	0.241988	0.238978	0.211745	0.491036	1.82812	1.97658
0.103988	0.0855237	0.242293	0.31161	0.155287	0.477608	1.92303	2.24483
0.0865929	0.102614	0.221846	0.281093	0.157424	0.541695	1.9566	2.07119
0.0933067	0.0958997	0.25511	0.278651	0.28102	0.670174	2.01855	2.22011
0.0853722	0.0977308	0.217879	0.238673	0.136366	0.499886	1.8269	1.97201
0.0655357	0.0833875	0.199873	0.235927	0.166579	0.630501	1.82751	2.22103
0.100936	0.0882703	0.243513	0.256679	0.157118	0.594491	2.10583	2.08095
0.0606529	0.0818616	0.239546	0.241725	0.17787	0.61982	2.00787	2.14016
0.0951378	0.0788099	0.254805	0.240199	0.150099	0.584725	1.91967	2.13161
0.103988	0.0913221	0.225813	0.241725	0.172377	0.595711	1.9743	1.87954
0.101852	0.0910169	0.220015	0.267054	0.141249	0.577706	1.98711	2.21767
0.062484	0.10536	0.178206	0.244777	0.149794	0.511178	1.92486	2.14504
0.107345	0.0977308	0.234663	0.26797	0.131178	0.51484	1.92181	1.94301
0.0664513	0.100783	0.221846	0.253627	0.138197	0.687874	1.82751	2.1783
0.0984947	0.0910169	0.240157	0.276515	0.147963	0.479439	2.06402	2.03518
0.100326	0.105055	0.244734	0.321681	0.164137	0.499581	2.12017	2.20791
0.104293	0.100477	0.189192	0.243556	0.357619	0.543831	1.86291	2.12398
0.0649254	0.0913221	0.249007	0.228602	0.143385	0.510567	1.98742	2.07302
0.0682823	0.0901014	0.209944	0.244777	0.142165	0.45411	2.06036	2.03426
0.109481	0.102003	0.264876	0.203883	0.365553	0.43763	1.91052	2.01534
0.0646202	0.0696546	0.240767	0.213038	0.192824	0.682076	2.09545	2.06966
0.0734703	0.0818616	0.193465	0.234401	0.133925	0.451363	1.82598	2.10567
0.0719444	0.0867444	0.273421	0.245082	0.15193	0.707711	1.92822	2.08553
0.0743858	0.109633	0.215132	0.287501	0.27278	0.54139	1.9392	2.25368
0.07286	0.0965101	0.255721	0.22494	0.130873	0.595406	1.96087	2.14138
0.104293	0.0965101	0.219099	0.239894	0.30696	0.53315	1.89739	2.2015
0.0823204	0.0977308	0.269453	0.195643	0.172987	0.486763	1.90044	2.13192
0.0698082	0.0907117	0.27281	0.237758	0.136366	0.473641	1.90258	2.03182
0.069503	0.079115	0.213911	0.24203	0.227919	0.615548	2.08813	2.02694
0.0688927	0.116652	0.234053	0.21548	0.227004	0.437935	2.12109	2.12063
0.0759117	0.0897962	0.219099	0.254847	0.257826	0.491951	1.96545	2.07546
0.0612633	0.100477	0.225813	0.270106	0.162001	0.504464	1.99383	2.23202
0.0737755	0.089491	0.211775	0.241725	0.258132	0.631722	2.01641	2.10415
0.07286	0.0971204	0.20262	0.270106	0.147963	0.456551	2.07012	2.14107
0.064315	0.0983411	0.242293	0.262172	0.160475	0.493783	1.98772	2.02541
0.0756065	0.0629407	0.259993	0.245692	0.206862	0.538338	1.84063	2.19356
0.0951378	0.138624	0.17729	0.227076	0.468398	0.511178	1.93676	1.97414
0.103072	0.0922376	0.216353	0.249354	0.236159	0.578621	1.99078	2.10598
0.101546	0.0925428		0.231349	0.165053	0.436104	1.9157	2.09225
0.0691979	0.0928479		0.247523	0.194655	0.530098	1.98834
0.0731651	0.0766736		0.243861	0.347243	0.46418	2.09484
0.07286	0.100172		0.195338	0.20259	0.522469	1.95934
0.0716393	0.0885755		0.227687	0.158339	0.463875	2.07256
0.0981896	0.089491		0.25851	0.317946	0.548104	1.95263
0.0701134	0.0952894		0.202968	0.18672	0.579537	1.88549
0.069503	0.0775892		0.239589	0.361281	0.539559	1.9624
0.0698082	0.104445		0.384547	0.286818	0.513619	1.9389
0.0740807	0.0702649		0.198085	0.136672	0.603646	1.89587
0.0685875	0.0995618		0.241725	0.139113	0.587471	2.05486
0.0682823	0.100783		0.278346	0.346938	0.664071	2.06738
0.0749962	0.103224		0.244471	0.168715	0.61158	1.9511
0.0719444	0.0785047		0.251796	0.161391	0.519417	1.93493
0.0707237	0.0885755		0.222499	0.158644	0.57618	1.99627
0.069503	0.104445		0.244471	0.225173	0.431832	2.07989
0.0814049	0.111769			0.251112	0.551461	1.96667
0.07286	0.100172			0.246535	0.649422	1.95568
0.0722496	0.0885755			0.179091	0.453804	1.82781
0.062484	0.104445			0.178175	0.458382	1.94195
0.0688927	0.0955945			0.305129	0.479439	1.89709
0.0618736	0.082472			0.187636	0.451668	2.05975
0.052108	0.102614			0.223647	0.466622	1.95507
0.0566856	0.0992566			0.174819	0.607308	1.97613
0.0545494	0.101393			0.182753	0.473946	2.03991
0.0557701	0.0849134			0.17665	0.481881	1.91387
0.0814049	0.0983411			0.240737	0.510567	1.96819
0.0749962	0.113905			0.154067	0.590523	1.8449
0.0670616	0.0968152			0.147048	0.457161	2.00329
0.0652306	0.0888807			0.166274	0.515755	1.86565
0.0844566	0.094679			0.296889	0.540474	2.04083
0.0579063	0.0904065			0.151625	0.477913	2.00817
0.0691979	0.0986463			0.28224	0.582894	1.99993
0.090255	0.0965101			0.149794	0.538033	2.05273
0.0753014	0.107191			0.330458	0.523385	2.02374
0.0795738	0.0934583			0.193434	0.485238	2.03716
0.0789635	0.0864393			0.371352	0.576485	1.86779
0.0792687	0.109327			0.338698	0.533455	1.87634
0.0548546	0.100172			0.177565	0.477913	2.07714
0.0664513	0.104445			0.169936	0.528878	2.05608
0.0542442	0.0995618			0.278578	0.510567	2.08569
0.0658409	0.0885755			0.195571	0.542305	1.88335
0.0753014	0.101698			0.208388	0.517281	2.06432
0.07286	0.103834			0.323134	0.511788	2.16747
	0.118483			0.334425	0.503853	2.07226
	0.0836927			0.24684	0.603646	1.94805
	0.0882703			0.169936	0.57557	2.03442
	0.0910169			0.138808	0.605782	1.98284
	0.0986463			0.15956	0.568856	1.88366
	0.0934583			0.440016	0.485543	1.94805
	0.101393			0.513869	0.464791	2.06493
	0.0980359			0.219374	0.51484	1.98986
	0.106581			0.141554	0.532235	2.02679
	0.0971204			0.166274	0.583199	2.04632
	0.099867			0.240737	0.485848	2.0805
	0.103529			0.327406	0.620736	1.97613
	0.105971			0.42079	0.521554	2.04601
	0.100477			0.185195	0.542611	2.01763
	0.0897962			0.157118	0.509041	1.91387
	0.094679			0.278883	0.493172	2.18975
	0.0910169			0.245925	0.556649	1.83209
	0.0992566			0.150404	0.538949	2.19372
	0.103224			0.134841	0.555123	1.92181
	0.106886			0.161086	0.513924	1.91509
	0.0989515			0.214186	0.436104	2.08172
	0.100172			0.198622	0.512398	1.9389
	0.0974256			0.30818	0.560616	1.92303
	0.0965101			0.36006	0.470894	1.86077
	0.0962049			0.168105	0.567635	1.95873
	0.0943738			0.153761	0.516366	1.93218
	0.0861341			0.157118	0.513924	1.9685
	0.08766			0.179396	0.513009	1.92303
	0.0949842			0.154372	0.494698	1.9334
	0.0974256			0.307265	0.510567	2.01214
	0.0968152			0.274306	0.526436	2.01244
	0.10475			0.254164	0.502633	2.06921
	0.0958997			0.131789	0.597542	2.02252
	0.0943738			0.146742	0.523995	1.94042
	0.0849134			0.144301	0.502022	2.1043
	0.0922376			0.208998	0.585335	1.89404
	0.100783			0.296889	0.50599	2.03533
	0.102308			0.146437	0.493783	2.01977
	0.0864393			0.150404	0.514534	2.03533
	0.106276			0.428114	0.600594	1.97247
	0.0928479			0.134841	0.560006	2.0924
	0.105055			0.234328	0.626229	1.97918
	0.0995618			0.156813	0.463265	1.88152
	0.100783			0.195265	0.610665	2.10461
	0.0861341			0.253554	0.500496	2.07165
	0.0836927			0.152541	0.561837	1.97491
	0.0955945			0.162917	0.536507	2.09911
	0.105055			0.170241	0.521248	1.96575
	0.0983411			0.142775	0.471505	2.0219
	0.0873548			0.176344	0.478524	1.99017
	0.0949842			0.34175	0.569161	1.99963
	0.0962049			0.247756	0.555123	2.0155
	0.0705701			0.371047	0.565499	1.99383
	0.08766			0.201674	0.422982	1.87939
	0.0977308			0.275221	0.449837	1.94317
	0.0962049			0.13423	0.489205	2.06036
	0.0974256			0.163832	0.475472	1.99719
	0.12184			0.239211	0.582894	2.03167
	0.140455			0.197707	0.509041	2.02587
	0.094679			0.153456	0.496834	2.10735
	0.08766			0.215712	0.669869	2.16198
	0.100477			0.193434	0.563973	2.07653
	0.105055			0.252638	0.455636	1.89983
	0.100477			0.235243	0.561532	1.91204
	0.0839979			0.318556	0.525521	1.82079
	0.108107			0.163527	0.574654	1.91723
	0.10536			0.224562	0.523385	2.17236
	0.101088			0.469313	0.579842	1.84277
	0.0949842			0.190993	0.524605	1.92913
	0.0925428			0.260573	0.552071	1.80523
	0.0846082			0.367995	0.517891	1.9862
	0.107496			0.136977	0.539254	1.98834
	0.0922376			0.162612	0.516366	1.927
	0.094679			0.21266	0.551461	2.00939
	0.105665			0.242873	0.573433	2.28161
	0.094679			0.134841	0.478219	1.91357
	0.0992566			0.277358	0.533761	2.01244
	0.104139			0.220595	0.541695	1.96117
	0.132521			0.297194	0.541085	1.94775
	0.0934583			0.146742	0.546883	1.96117
	0.0986463			0.172682	0.499581	1.9273
	0.0901014			0.217543	0.566414	1.95019
	0.0968152			0.199233	0.526742	1.97064
	0.099867			0.164748	0.480355	1.99932
	0.0885755			0.218459	0.541695	2.09118
	0.135267			0.154372	0.532845	2.05792
	0.101698			0.225478	0.510567	1.93493
	0.106276			0.42079	0.444039	1.99932
	0.0980359			0.230666	0.47181	2.15801
	0.0800306			0.204421	0.516976	1.98284
	0.082472			0.172987	0.551156	1.96575
	0.0952894			0.132399	0.494698	1.92394
	0.089491			0.196791		2.06219
	0.10536			0.17787		1.95782
	0.0879651			0.228835		1.87847
	0.0958997			0.13423		2.05975
	0.0952894			0.16078		2.08111
	0.0833875			0.153151		2.05639
	0.102003			0.234633		1.86291
	0.0736219			0.200758		2.01489
	0.0901014			0.134841		1.73229
	0.0962049			0.188246		1.9215
	0.101393			0.412245		2.04388
	0.10536			0.334425		1.97094
	0.107191			0.146437		2.1513
	0.0882703			0.22975		1.95629
	0.0888807			0.1678		1.94317
	0.0980359			0.167494		1.97643
	0.0897962			0.259963		1.82537
	0.0931531			0.481215		1.96636
	0.0962049			0.176344		1.86138
	0.0977308			0.215102		1.9804
	0.102919			0.236769		2.14123
	0.094679			0.159865		1.92577
	0.0830823			0.330458		1.98345
	0.100783			0.142165		2.11804
	0.100783			0.197096		1.91631
	0.0919324			0.261488		2.08843
	0.0928479			0.152236		2.00298
	0.0937635			0.251418		2.02831
	0.0922376			0.134841		1.94866
	0.0913221			0.475112		1.97735
	0.099867			0.157424		1.91143
	0.0873548			0.190688		1.81652
	0.0873548			0.265456		2.10064
	0.101088			0.163527		1.86382
	0.102614			0.152236		2.12292
	0.0916272			0.18611		1.79394
	0.094679			0.197402		1.9865
	0.0940687			0.290785		2.05425
	0.0943738			0.149184		1.99596
	0.0992566			0.158034		1.90228
	0.066908			0.178481		1.74633
	0.0952894			0.218459		2.04754
	0.0986463			0.148879		2.07256
	0.0879651			0.130873		2.00298
	0.0727063			0.145827		1.95019
	0.084303			0.194655		1.98132
	0.0958997			0.330153		1.77685
	0.0995618			0.142165		1.97735
	0.0919324			0.240431		2.06066
	0.108107			0.292616		1.90441
	0.0885755			0.135451		2.01336
	0.0849134			0.322524		1.86108
	0.0855237			0.164443		2.00146
	0.0788099			0.131789		2.02984
	0.0882703			0.225173		2.10278
	0.0888807			0.196181		1.95049
	0.0763685			0.266982		2.13024
	0.0980359			0.152541		1.95416
	0.132521			0.198317		1.86779
	0.0907117			0.140334		2.09698
	0.0833875			0.225783		1.87695
	0.102308			0.189772		1.92181
	0.0910169			0.152541		1.96636
	0.0879651			0.265456		1.99596
	0.0952894			0.178481		1.86932
	0.0827771			0.185805		1.84673
	0.0861341			0.139723		1.93188
	0.0925428			0.270033		1.97857
	0.0907117			0.223647		1.89831
	0.0827771			0.292311		1.99566
	0.072096			0.185805		2.01916
	0.0855237			0.271559		1.9804
	0.0958997			0.154982		1.92394
	0.0986463			0.194045		2.03564
	0.0839979			0.506545		2.10583
	0.103529			0.224257		1.96209
	0.0934583			0.176955		1.9685
	0.0885755			0.261488		2.05425
	0.0928479			0.306044		1.83178
	0.0910169			0.141249		2.02221
	0.0870496			0.163832		1.99108
	0.0904065			0.148573		2.05212
	0.100172			0.131789		2.01366
	0.0943738			0.203505		1.98559
	0.0952894			0.144606		2.08569
	0.0925428			0.136977		2.05151
	0.0833875			0.452834		1.91753
	0.0974256			0.146437		1.98193
	0.0968152			0.431471		1.98437
	0.108717			0.254775		1.93615
	0.0913221			0.151625		2.01611
	0.128248			0.196181		1.87145
	0.0870496			0.140029		2.01214
	0.0971204			0.28102		2.09484
	0.0855237			0.13362		2.20379
	0.0904065			0.216933		1.83178
	0.102919			0.135756		1.97735
	0.0962049			0.292616		1.76922
	0.10475			0.265151		1.77502
	0.0858289			0.232802		1.93218
	0.0809461			0.304518		2.02587
	0.101698			0.223647		1.9035
	0.0821668			0.136061		2.19067
	0.0885755			0.137587		1.92944
	0.0971204			0.155898		1.99139
	0.0897962			0.262404		1.91723
	0.0910169			0.201369		1.8272
	0.106581			0.153151		2.0628
	0.0992566			0.159255		1.96789
	0.0965101			0.253554		1.94408
	0.0925428			0.164137		2.0274
	0.0788099			0.140334		1.9688
	0.0928479			0.17787		2.00573
	0.102003			0.261794		1.90136
	0.0940687			0.327712		1.87481
	0.0922376			0.153151		1.92272
	0.0943738			0.240431		1.94897
	0.0699598			0.182753		2.05761
	0.0928479			0.136977		1.92394
	0.0873548			0.163527		1.90014
	0.0882703			0.149794		1.91357
	0.0986463			0.18672		2.03442
	0.0952894			0.201369		2.05608
	0.114515			0.187331		1.99749
	0.089491			0.145827		2.28466
	0.0971204			0.219985		2.0631
	0.0995618			0.164137		1.95995
	0.084303			0.241652		1.97125
	0.0885755			0.135146		1.95385
	0.0934583			0.161391		1.96941
	0.0965101			0.15193		2.15008
	0.0986463			0.49922		1.99413
	0.0882703			0.226088		1.9865
	0.0891858			0.161086		1.92028
	0.0965101			0.152846		1.90228
	0.0971204			0.173903		1.93371
	0.105665			0.154982		1.91509
	0.0885755			0.204421		1.94286
	0.102003			0.187026		2.00726
	0.0870496			0.29872		2.02862
	0.0855237			0.161696		1.92272
	0.0830823			0.219069		2.01122
	0.0958997			0.158339		1.91357
	0.0858289			0.172987		2.09759
	0.0879651			0.257826		1.8623
	0.0989515			0.15956		1.78143
	0.0980359			0.132399		1.9743
	0.0904065			0.148268		1.89892
	0.0992566			0.16078		1.97796
	0.0971204			0.258132		1.91021
	0.100172			0.225783		2.00451
	0.103224			0.14247		1.98101
	0.08766			0.148573		1.97216
	0.115431			0.34175		2.14275
	0.0955945			0.161696		2.07256
	0.0733167			0.190993		2.09179
	0.110548			0.252333		2.0512
	0.0873548			0.131484		1.93371
	0.0962049			0.469618		2.00878
	0.0904065			0.162001		1.9392
	0.101088			0.144301		2.03808
	0.0995618			0.172072		2.03045
	0.0955945			0.371352		1.97918
	0.0983411			0.154372		1.75701
	0.0913221			0.256911		1.87267
	0.0995618			0.214491		1.93157
	0.0962049			0.234938		1.84155
	0.0968152			0.501357		1.93432
	0.108717			0.204726		2.01885
	0.0891858			0.169325		1.94134
	0.100172			0.22029		2.00024
	0.0864393			0.242873		1.9212
	0.094679			0.138503		1.87878
	0.0943738			0.192824		2.05242
	0.0885755			0.187026		1.90502
	0.100477			0.274611		1.94927
	0.10475			0.184584		2.11041
	0.0977308			0.330458		2.0097
	0.0977308			0.247756		1.88122
	0.0778943			0.183974		1.82568
	0.103529			0.154677		1.8507
	0.0940687			0.18672		2.19219
	0.104139			0.173598		2.00909
	0.111464			0.150404		1.88641
	0.0955945			0.133315		1.95385
	0.104445			0.266371		1.9746
	0.0870496			0.457106		1.94927
	0.0733167			0.220595		2.12658
	0.0977308			0.172072		1.95904
	0.0818616			0.16841		1.94317
	0.0897962			0.165663		2.00268
	0.0958997			0.247145		1.82537
	0.0846082			0.145522		1.99658
	0.0870496			0.226088		1.86413
	0.0919324			0.153761		2.02404
	0.0922376			0.27339		2.00268
	0.0919324			0.289565		1.98559
	0.112074			0.297804		1.92913
	0.0888807			0.166579		1.85558
	0.0974256			0.265761		1.92242
	0.0937635			0.130873		2.08019
	0.100172			0.154982		1.88061
	0.100477			0.15132		2.06005
	0.105055			0.403395		1.82568
	0.0934583			0.212966		1.96026
	0.103834			0.162306		2.0808
	0.125807			0.397902		1.97857
	0.103834			0.181838		1.88305
	0.08766			0.27278		1.98528
	0.0968152			0.140029		2.05059
	0.0891858			0.204421		1.94134
	0.0852186			0.173903		1.93096
	0.0879651			0.175429		2.02068
	0.0992566			0.265151		2.06738
	0.0934583			0.156508		2.02709
	0.109633			0.183974		2.32433
	0.0989515			0.135146		2.05395
	0.0922376			0.195876		2.00024
	0.106886			0.176344		1.96606
	0.0919324			0.233717		2.07409
	0.0958997			0.14247		1.97826
	0.10475			0.178786		1.99688
	0.099867			0.138808		1.97918
	0.0922376			0.235549		1.89037
	0.0916272			0.211745		1.8391
	0.0931531			0.269118		1.92333
	0.110548			0.157118		1.95141
	0.0940687			0.223952		2.0451
	0.0907117			0.307875		2.0808
	0.0882703			0.135756		1.9923
	0.0907117			0.147963		2.00604
	0.0943738			0.132399		2.01428
	0.0931531			0.140639		1.99169
	0.100172			0.143385		2.09271
	0.0995618			0.225173		2.10674
	0.0797254			0.157118		2.01397
	0.0952894			0.217848		1.82476
	0.0952894			0.386		2.04418
	0.103529			0.133925		1.98742
	0.0940687			0.147353		1.90289
	0.0925428			0.141249		1.9624
	0.089491			0.141249		2.10949
	0.0983411			0.422621		1.98345
	0.12245			0.362502		2.01183
	0.0980359			0.191298		1.92761
	0.102919			0.169631		1.95843
	0.0907117			0.257826		2.00176
	0.0943738			0.23799		2.15313
	0.0965101			0.147963		1.81622
				0.206862		1.98803
				0.145217		2.0393
				0.133315		1.91723
				0.205336		2.04144
				0.362196		2.04601
				0.145827		1.99902
				0.202284		1.86291
				0.301772		1.95171
				0.154982		2.11041
				0.260573		2.00543
				0.163832		2.08233
				0.166884		1.97308
				0.178175		2.0512
				0.264845		1.81652
				0.277663		1.85101
				0.277663		1.86932
				0.192214		1.94378
				0.142775		1.93737
				0.251112		1.98895
				0.174819		1.95873
				0.245619		1.92455
				0.146132		1.93432
				0.233412		1.97064
				0.166274		2.05547
				0.233717		1.84979
				0.213271		1.94805
				0.155592		1.81622
				0.230971		1.93859
				0.157424		2.05731
				0.20381		2.0686
				0.466261		2.02496
				0.199233		1.8449
				0.189467		1.94378
				0.130873		1.96606
				0.243483		1.89709
				0.165053		1.85528
				0.158034		1.92944
				0.2032		1.89251
				0.32466		1.87634
				0.170851		2.02129
				0.151015		2.03228
				0.278273		2.05944
				0.167494		2.20501
				0.232192		2.05212
				0.151625		1.88519
				0.214491		1.91113
				0.200758		1.98895
				0.162917		2.00359
				0.160475		2.04968
				0.164748		2.02862
				0.353041
				0.158644
				0.145827
				0.238295
				0.335646
				0.285903
				0.232802
				0.347853
				0.16841
				0.156813
				0.184889
				0.216322
				0.217848
				0.139723
				0.182143
				0.29048
				0.269423
				0.268813
				0.188246
				0.160475
				0.202895

## Sheet: Source data of Figure 5b
Name	Mut1	Mut2	Mut3	Mut4	Mut5	Mut6	WT
Flu/biomass (AU/g)	6.99714e+06	6.81857e+06	7.89667e+06	8.04833e+06	9.988e+06	7.69167e+06	3.53667e+06
	6.245e+06	7.14429e+06	6560000	7.955e+06	8.565e+06	7.59167e+06	3.441e+06
	5.66667e+06	6.03625e+06	5.39778e+06	5.21e+06	5.0775e+06	5.1025e+06	4.2e+06
Name	Mut1	Mut2	Mut3	Mut4	Mut5	Mut6	WT
Flu/biomass (AU/mg)	6997.14	6818.57	7896.67	8048.33	9988	7691.67	3536.67
	6245	7144.29	6560	7955	8565	7591.67	3441
	5666.67	6036.25	5397.78	5210	5077.5	5102.5	4200

## Sheet: Source data of Figure S1
Promoter name	Flu/biomass (AU/g)
ermE*p	811266
	921244
	904932
e_C6p	1.18748e+06
	1.32211e+06
	997407
e_A3p	1.15778e+06
	1.58405e+06
	1.22735e+06
e_D1p	1.33281e+06
	1.37957e+06
	1.8601e+06
gapdh(EL)p	1.11902e+07
	1.06108e+07
	1.16241e+07
g_C1p	977433
	1.01364e+06
	962335
g_C4p	2.12243e+06
	2.21456e+06
	2320000
g_D1p	5.11841e+06
	4.71905e+06
	4.94539e+06
