# Supplementary material for: Droplet-based microfluidic platform for high-throughput screening of Streptomyces
Source: Commun Biol. 2021 May 31;4:647. doi: 10.1038/s42003-021-02186-y (PMC8166820; doi:10.1038/s42003-021-02186-y)
Supplement: Supplementary file 5 — Supplementary Data 2 [file 42003_2021_2186_MOESM5_ESM.xlsx]

## Sheet: Sheet1
Supplementary Data 2. Sequences of the native and heterologous promoters used in this study.
Promoters	Gene product	Origin	Length (bp)	Sequence (5’-3’)
gpmAp	phsphoglycero- mutase	Streptomyces lividans	300	tggtcaggtacagcgccatgaaggtggcgacgaaggcaccgagccggttgaccagggtgctggtccacagccaccagaacgcgcgggggagcccggagacggtctcgcgtgcggcacgtccgagtccggcgacaggcatgggtcccccgaggtgattgagatcgccgtaagcggctgatgcggtaggcacaacttacaaacggctctctcggggaagccatccaattaacacttcccgtcaaccgtccgcccaccgggcgcacgcgcgggggatcagggccttggattacgctcggaagc
pyk1p	pyruvate kinase	Streptomyces lividans	299	ggggagaactcggcacccgtgcgcgaggcggccgtggccggactggaggggctcggcctggcggtcgacggcgggctgaacgccgtacgcggcgacggagcccggctgatctcgcccgcgggggcgcgggtggcggtggcggtggtaccgacggacgaggaaatggagatcgcgacacagacctacgcgctggtaaatgaatcggggaatcccgatctcacctgagcggcatcccgcccttttgtattttccgccagacggaatattccgcgccgaaacaaaccgataggatggcaccc
rpoAp	RNA polymerase subunit α	Streptomyces lividans	287	atgcgcaaggtcgacgtcttcgtcaagggcccgggttccggtcgtgagaccgccatccgctccctgcaggcgaccggcctcgaggtcggctccatccaggacgtcacgcccaccccgcacaacgggtgccgtccgccgaagcgtcgtcgcgtctgatcccgcttcaccgcggcatcgcttcaccagggttttccgggcggtacggctctttcgggtcgtatcgcccgtacccttgcagtactggtcgggcgtcaaatagcgggcgcccctgactgaaggatcaccac
rpsL(SL)p	30s ribosomal protein S12	Streptomyces lividans	282	ctcgccgaacaggacaaagtgggatagagcgggcggcgatgccggtgtcgcccatttgttttgaccgcagcgaatgcgctaggtacgctcataccttgtgcctggggtgtgccctggccctcgtgcgtgtctacagccgcaccgggggccgtgtgtggccaccgcatttcgcgtctccttccgcctcgcggcgggagttcgcggcttcgacacacccgaccgcgtgggtcggtgacgttccaggttagcttcaccattcggcacacagaaaccggagaagta
ermE*p	erythromycin resistance protein	Saccharopolyspora erythraea	282	ggtaccagcccgacccgagcacgcgccggcacgcctggtcgatgtcggaccggagttcgaggtacgcggcttgcaggtccaggaaggggacgtccatgcgagtgtccgttcgagtggcggcttgcgcccgatgctagtcgcggttgatcggcgatcgcaggtgcacgcggtcgatcttgacggctggcgagaggtgcggggaggatctgaccgacgcggtccacacgtggcaccgcgatgctgttgtgggctggacaatcgtgccggttggtaggacaccac
rpsL(TP)p	30s ribosomal protein S12	Tsukamurella paurometabola	363	accgggtccgcgatcggcggaggcgaacacttttgaccactatgagttcatccaggtaagcttggtcgccgtgcctggtgaatgccaggacgatcgctcgtgcccatactgcaggccggacctccgggaccacgtacggacacgcgacacgcccgacctcggggtacgtgcgaggcgggtagctacttcccggaaacgggactgaccagcagagacggcgaaagccggaactgccggtggggccgcgctgcggaagtcgcaccctcgatgagggacggcttgcccggagctacaaccgcagcagtagagccaccggccggacggccgatggcagccgaaacgaagtaaggaacctgcgcttct
rpsL(SG)p	30s ribosomal protein S12	Streptomyces griseus	311	aggggcgcgcggccccggccgccggccgtcccgtccgggggcccgtggccggggcggtcccggcgtgtcgcggcggacagcatttgttttgacccagctccgtgaggtaggtacgctcaagccttgtgcctggggtgtgcctgggctcgggtgcgtgtcctcaaccgcatcgcgagtccgtcagtagccaccgcaatctgcgcccttcctgccttcggggcgggagtccgcagtattcgacacacccgaccgcgtgggtcggcgatgttccaggttagtttcacgaacggcacacagaaaccggagaagta
rpsL(XC)p	30s ribosomal protein S12	Xylanimonas cellulosilytica	302	gccctgcaggcggaagtcaggtagacacgacttccgctagtccttgcaaggtctgctgacgtgaggcggggcggtcgtttttgaccgccctgccttcgtcatgtaggctcgctcgctgtgcctggcgtgtcatcagacgcccaggtcccggtgccgtgaggcccgggccatcgagccggtggtacgtggctgcggtccccttgtgagggctgcgcgccgtgtgctgtccggcgcgcacagccttgaatccacccgcgggggccggccggtctccgtgagctcgagtagacgacggagacgta
gapdh(EL)p	glyceraldehydes-3-phosphate dehydrogenase	Eggerthella lenta	285	gctgctccttcggtcggacgtgcgtctacgggcaccttaccgcagccgtcggctgtgcgacacggacggatcgggcgaactggccgatgctgggagaagcgcgctgctgtacggcgcgcaccgggtgcggagcccctcggcgagcggtgtgaaacttctgtgaatggcctgttcggttgctttttttatacggctgccagataaggcttgcagcatctgggcggctaccgctatgatcggggcgttcctgcaattcttagtgcgagtatctgaaaggggatacgc
