# Supplementary material for: Droplet-based microfluidic platform for high-throughput screening of Streptomyces
Source: Commun Biol. 2021 May 31;4:647. doi: 10.1038/s42003-021-02186-y (PMC8166820; doi:10.1038/s42003-021-02186-y)
Supplement: Supplementary file 6 — Supplementary Data 3 [file 42003_2021_2186_MOESM6_ESM.xlsx]

## Sheet: Sheet1
Supplementary Data 3. Strains and plasmids used in this study.
Strains/Plasmids	Characteristics	Source
Strains
Streptomyces lividans
S. lividans 66	Parental strain	Lab stock
S. lividans/pSET152-hyg-rpsL(XC)p-egfp(ATG)	S. lividans with pSET152-hyg-rpsL(XC)p-egfp(ATG) integrative vector, HygR	This work
S. lividans/pSET152-hyg-rpsL(XC)p-egfp(ACG)	S. lividans with pSET152-hyg-rpsL(XC)p-egfp(ACG) integrative vector, HygR	This work
S. lividans/pSET152-hyg-rpsL(SL)p-egfp(ATG)	S. lividans with pSET152-hyg-rpsL(SL)p-egfp(ATG) integrative vector, HygR	This work
S. lividans/pSET152-hyg-pyk1p-egfp(ATG)	S. lividans with pSET152-hyg-pyk1p-egfp(ATG) integrative vector, HygR	This work
S. lividans/pSET152-hyg-gpmAp-egfp(ATG)	S. lividans with pSET152-hyg-gpmAp-egfp(ATG) integrative vector, HygR	This work
S. lividans/pSET152-hyg-rpoAp-egfp(ATG)	S. lividans with pSET152-hyg-rpoAp-egfp(ATG) integrative vector, HygR	This work
S. lividans/pSET152-hyg-rpsL(SG)p-egfp(ATG)	S. lividans with pSET152-hyg-rpsL(SG)p-egfp(ATG) integrative vector, HygR	This work
S. lividans /pSET152-hyg-rpsL(TP)p-egfp(ATG)	S. lividans with pSET152-hyg-rpsL(TP)p-egfp(ATG) integrative vector, HygR	This work
S. lividans/pSET152-hyg-gapdh(EL)p-egfp(ATG)	S. lividans with pSET152-hyg-gapdhp(EL)-egfp(ATG) integrative vector, HygR	This work
S. lividans/pSET152-hyg-ermE*p-egfp(ATG)	S. lividans with pSET152-hyg-ermE*p-egfp(ATG) integrative vector, HygR	This work
S. lividans/pSET152-hyg-e_C6p-egfp(ATG)	S. lividans with pSET152-hyg-e_C6p-egfp(ATG) integrative vector, HygR	This work
S. lividans/pSET152-hyg-e_A3p-egfp(ATG)	S. lividans with pSET152-hyg-e_A3p-egfp(ATG) integrative vector, HygR	This work
S. lividans/pSET152-hyg-e_D1p-egfp(ATG)	S. lividans with pSET152-hyg-e_D1p-egfp(ATG) integrative vector, HygR	This work
S. lividans/pSET152-hyg-g_C1p-egfp(ATG)	S. lividans with pSET152-hyg-g_C1p-egfp(ATG) integrative vector, HygR	This work
S. lividans/pSET152-hyg-g_C4p-egfp(ATG)	S. lividans with pSET152-hyg-g_C4p-egfp(ATG) integrative vector, HygR	This work
S. lividans/pSET152-hyg-g_D1p-egfp(ATG)	S. lividans with pSET152-hyg-g_D1p-egfp(ATG) integrative vector, HygR	This work
Escherichia coli
DH5α	Recipient for cloning experiments	Lab stock
DB3.1	Recipient for construction of vectors with ccdB marker	Lab stock
ET12567/pUZ8002	Strain for conjugal transfer, with pUZ8002 helper plasmids, ChlR, KanR	Lab stock
DB3.1/pSET152-hyg-ermE*(lib)-egfp(ATG)-ccdB	DB3.1 harboring pSET152-hyg-ermE*(lib)-egfp(ATG)-ccdB helper vector, HygR	This work
DB3.1/pSET152-hyg-gapdh(lib)-egfp(ATG)-ccdB	DB3.1 harboring pSET152-hyg-gapdh(lib)-egfp(ATG)-ccdB helper vector, HygR	This work
DH5α/pSET152-hyg-ermE*(lib)-egfp(ATG)	DH5α harboring pSET152-hyg-ermE*(lib)-egfp(ATG) vector, HygR	This work
DH5α/pSET152-hyg-gapdh(lib)-egfp(ATG)	DH5α harboring pSET152-hyg-gapdh(lib)-egfp(ATG) vector, HygR	This work
Plasmids
pSET152-hyg	ФC31 attachment site, integrative, HygR	Lab stock
pSET152-hyg-rpsL(XC)p-egfp(ATG)	eGFP expression vector carrying rpsL(XC) promoter, ФC31 attachment site, integrative, HygR	This work
pSET152-hyg-rpsL(XC)p-egfp(ACG)	eGFP null vector carrying rpsL(XC) promoter, ФC31 attachment site, integrative, HygR	This work
pSET152-hyg-rpsL(SL)p-egfp(ATG)	eGFP expression vector carrying rpsL(SL) promoter, ФC31 attachment site, integrative, HygR	This work
pSET152-hyg-pyk1p-egfp(ATG)	eGFP expression vector carrying pyk1 promoter, ФC31 attachment site, integrative, HygR	This work
pSET152-hyg-gpmAp-egfp(ATG)	eGFP expression vector carrying gpmA promoter, ФC31 attachment site, integrative, HygR	This work
pSET152-hyg-rpoAp-egfp(ATG)	eGFP expression vector carrying rpoA promoter, ФC31 attachment site, integrative, HygR	This work
pSET152-hyg-rpsL(SG)p-egfp(ATG)	eGFP expression vector carrying rpsL(SG) promoter, ФC31 attachment site, integrative, HygR	This work
pSET152-hyg-rpsL(TP)p-egfp(ATG)	eGFP expression vector carrying rpsL(TP) promoter, ФC31 attachment site, integrative, HygR	This work
pSET152-hyg-gapdh(EL)p-egfp(ATG)	eGFP expression vector carrying gapdh(EL) promoter, ФC31 attachment site, integrative, HygR	This work
pSET152-hyg-ermE*p-egfp(ATG)	eGFP expression vector carrying ermE* promoter, ФC31 attachment site, integrative, HygR	This work
pSET152-hyg-ermE*(lib)-egfp(ATG)-ccdB	Golden-Gate helper vectors carrying ermE*p-derived promoter library and eGFP expression cassette, ФC31 attachment site, integrative, HygR	This work
pSET152-hyg-gapdh(lib)-egfp(ATG)-ccdB	Golden-Gate helper vectors carrying gapdh(EL)p-derived promoter library and eGFP expression cassette, ФC31 attachment site, integrative, HygR	This work
pSET152-hyg-ermE*(lib)-egfp(ATG)	eGFP expression vectors carrying ermE*p-derived promoter library, ФC31 attachment site, integrative, HygR	This work
pSET152-hyg-gapdh(lib)-egfp(ATG)	eGFP expression vectors carrying gapdh(EL)p-derived promoter library, ФC31 attachment site, integrative, HygR	This work
pSET152-hyg-e_C6p-egfp(ATG)	eGFP expression vector carrying e_C6 promoter, ФC31 attachment site, integrative, HygR	This work
pSET152-hyg-e_A3p-egfp(ATG)	eGFP expression vector carrying e_A3 promoter, ФC31 attachment site, integrative, HygR	This work
pSET152-hyg-e_D1p-egfp(ATG)	eGFP expression vector carrying e_D1 promoter, ФC31 attachment site, integrative, HygR	This work
pSET152-hyg-g_C1p-egfp(ATG)	eGFP expression vector carrying g_C1 promoter, ФC31 attachment site, integrative, HygR	This work
pSET152-hyg-g_C4p-egfp(ATG)	eGFP expression vector carrying g_C4 promoter, ФC31 attachment site, integrative, HygR	This work
pSET152-hyg-g_D1p-egfp(ATG)	eGFP expression vector carrying g_D1 promoter, ФC31 attachment site, integrative, HygR	This work
