# Supplementary material for: Droplet-based microfluidic platform for high-throughput screening of Streptomyces
Source: Commun Biol. 2021 May 31;4:647. doi: 10.1038/s42003-021-02186-y (PMC8166820; doi:10.1038/s42003-021-02186-y)
Supplement: Supplementary file 7 — Supplementary Data 4 [file 42003_2021_2186_MOESM7_ESM.xlsx]

## Sheet: Sheet1
Supplementary Data 4. Primers used for vector construction.
Construct	Primer name	Primer sequence (5’-3’)
pSET152-hyg-rpsL(XC)p-egfp(ATG)	152-F	cgcggccgcgcgcgatatcg
	152-R	cagcccaagcttggcactgg
	rpsL(XC)p-F	ccagtgccaagcttgggctggccctgcaggcggaagtcag
	rpsL(XC)p-R	tacgtctccgtcgtctactc
	egfp(ATG)-F	gagtagacgacggagacgtaatggtcagcaagggcgagga
	egfp-R	cgatatcgcgcgcggccgcgttacttgtacagctcgtcca
pSET152-hyg-rpsL(XC)p-egfp(ACG)	egfp(ACG)-F	gagtagacgacggagacgtaacggtcagcaagggcgagga
	egfp-R	cgatatcgcgcgcggccgcgttacttgtacagctcgtcca
pSET152-hyg-rpsL(SL)p-egfp(ATG)	rpsL(SL)p-F	ccagtgccaagcttgggctgctcgccgaacaggacaaagt
	rpsL(SL)p-R	tcctcgcccttgctgaccattacttctccggtttctgtgt
pSET152-hyg-pyk1p-egfp(ATG)	pyk1p-F	ccagtgccaagcttgggctgggggagaactcggcacccgt
	pyk1p-R	tcctcgcccttgctgaccatgggtgccatcctatcggttt
pSET152-hyg-gpmAp-egfp(ATG)	gpmAp-F	ccagtgccaagcttgggctgtggtcaggtacagcgccatg
	gpmAp-R	tcctcgcccttgctgaccatgcttccgagcgtaatccaag
pSET152-hyg-rpoAp-egfp(ATG)	rpoAp-F	ccagtgccaagcttgggctgatgcgcaaggtcgacgtctt
	rpoAp-R	tcctcgcccttgctgaccatgtggtgatccttcagtcagg
pSET152-hyg-rpsL(SG)p-egfp(ATG)	rpsL(SG)p-F	ccagtgccaagcttgggctgaggggcgcgcggccccggcc
	rpsL(SG)p-R	tcctcgcccttgctgaccattacttctccggtttctgtgt
pSET152-hyg-rpsL(TP)p-egfp(ATG)	rpsL(TP)p-F	ccagtgccaagcttgggctgaccgggtccgcgatcggcgg
	rpsL(TP)p-R	tcctcgcccttgctgaccatagaagcgcaggttccttact
pSET152-hyg-gapdh(EL)p-egfp(ATG), pSET152-hyg-g_C1p-egfp(ATG), pSET152-hyg-g_C4p-egfp(ATG), pSET152-hyg-g_D1p-egfp(ATG)	gapdh(EL)p-F	ccagtgccaagcttgggctggctgctccttcggtcggacg
	gapdh(EL)p-R	tcctcgcccttgctgaccatgcgtatcccctttcagatac
pSET152-hyg-ermE*p-egfp(ATG), pSET152-hyg-e_C6p-egfp(ATG), pSET152-hyg-e_A3p-egfp(ATG), pSET152-hyg-e_D1p-egfp(ATG)	ermE*p-F	ccagtgccaagcttgggctgggtaccagcccgacccgagc
	ermE*p-R	tcctcgcccttgctgaccatgtggtgtcctaccaaccggc
pSET152-hyg-ermE*(lib)-egfp(ATG)-ccdB	ermE*(lib)-ccdB-F	cgcaggtgcacgcggtcgattgagaccacgcgtggatccggcttact
	ermE*(lib)-ccdB-R	TCCTCGCCCTTGCTGACCATgtggtgagaccttatattccccagaacatca
	bb-F	ATGGTCAGCAAGGGCGAGG
	ermE*(lib)-bb-R	atcgaccgcgtgcacctgcg
pSET152-hyg-gapdh(lib)-egfp(ATG)-ccdB	gapdh(lib)-ccdB-F	tatacggctgccagataaggtgagaccacgcgtggatccggcttact
	gapdh(lib)-ccdB-R	TCCTCGCCCTTGCTGACCATgcgttgagaccttatattccccagaacatca
	bb-F	ATGGTCAGCAAGGGCGAGG
	gapdh(lib)-bb-R	ccttatctggcagccgtata
pSET152-hyg-ermE*(lib)-egfp(ATG)	ermE*(lib)-F	CCAGGTCTCAcgatcttgacgNNNNNNNNNNNNNNNNNNgaggatctgaccgacgcgg
	ermE*(lib)-R	CCAGGTCTCAgtggtgtcctaccaaccggc
pSET152-hyg-gapdh(lib)-egfp(ATG)	gapdh(lib)-F	CCAGGTCTCAaaggcttgcagNNNNNNNNNNNNNNNNNNtatgatcggggcgttcctgc
	gapdh(lib)-R	CCAGGTCTCAgcgtatcccctttcagatac
